# Supplementary material for: 6,8-Dibromo­quinoline
Source: Acta Crystallogr Sect E Struct Rep Online. 2010 Oct 31;66(Pt 11):o2997–8. doi: 10.1107/S1600536810043242 (PMC3008997; doi:10.1107/S1600536810043242)
Supplement: Supplementary file 1 [file e-66-o2997-sup1.cif]

##############################################################################
###                                                                        ###
###        Electronic paper (Acta Crystallographica Section E)             ###
###                                                                        ###
##############################################################################
#                                                                            #
# This CIF contains the data in a paper accepted for publication in Acta     #
# Crystallographica Section E. It conforms to the requirements of Notes      #
# for Authors for Section E, and has been peer reviewed under the auspices   #
# of the IUCr Commission on Journals.                                        #
#                                                                            #
# Full details of the Crystallographic Information File format               #
# are given in the paper "The Crystallographic Information File (CIF):       #
# a New Standard Archive File for Crystallography" by S. R. Hall, F. H.      #
# Allen and I. D. Brown [Acta Cryst. (1991), A47, 655-685].                  #
#                                                                            #
# The current version of the core CIF dictionary is obtainable from          #
# ftp://ftp.iucr.org/pub/cif_core.dic. The current version number is 2.4.    #
#                                                                            #
# Software is freely available for graphical display of the structure(s) in  #
# this CIF.  For information consult the CIF home page http://www.iucr.org/  #
# cif/home.html                                                              #
#                                                                            #
# This file may be used for bona fide research purposes within the           #
# scientific community so long as proper attribution is given to the journal # 
# article from which it was obtained.                                        #
#                                                                            #
##############################################################################
                                             
data_global
_audit_creation_method     'PLATON <TABLE ACC> option'
_journal_date_recd_electronic     2010-10-20
_journal_date_accepted     2010-10-23
_journal_name_full     'Acta Crystallographica, Section E'
_journal_year     2010
_journal_volume     66
_journal_issue     11
_journal_page_first     o2997
_journal_page_last     o2998
_journal_paper_category     QO
_journal_coeditor_code     HB5698
_publ_contact_author_name     'Dr Mehmet Akkurt'
_publ_contact_author_address
;
Department of Physics
Faculty of Arts and Sciences
Erciyes University
38039 Kayseri
Turkey
;
_publ_contact_author_email     akkurt@erciyes.edu.tr
_publ_contact_author_fax     '+90-352-4374933'
_publ_contact_author_phone     '+90-352-4374901 ext. 33106'
_publ_section_title
;
6,8-Dibromoquinoline
;
loop_
    _publ_author_name
    _publ_author_address
    '\'Ismail \,Celik'
;
Department of Physics
Faculty of Arts and Sciences
Cumhuriyet University
58140 Sivas
Turkey
;
    'Mehmet Akkurt'
;
Department of Physics
Faculty of Sciences
Erciyes University
38039 Kayseri
Turkey
;
    'Osman \,Cakmak'
;
Department of Chemistry,
Faculty of Arts and Sciences,
Gaziosmanpa\,sa University,
60240 Tokat,
Turkey
;
    'Salih \"Okten'
;
Department of Chemistry,
Faculty of Arts and Sciences,
Gaziosmanpa\,sa University,
60240 Tokat,
Turkey
;
    'Santiago Garc\'ia-Granda'
;
Departamento Qu\'imica F\'isica y Anal\'itica
Facultad de Qu\'imica
Universidad Oviedo
C/ Juli\'an Claver\'ia, 8
33006 Oviedo (Asturias)
Spain
;
data_I
_chemical_name_systematic
;
6,8-Dibromoquinoline
;
_chemical_name_common     ?
_chemical_formula_moiety     'C9 H5 Br2 N'
_chemical_formula_sum     'C9 H5 Br2 N'
_chemical_formula_structural     ?
_chemical_formula_iupac     'C9 H5 Br2 N'
_chemical_formula_weight     286.94
_chemical_melting_point     ?
_symmetry_cell_setting     monoclinic
_symmetry_space_group_name_H-M     'P 21/c'
_symmetry_space_group_name_Hall     '-P 2ybc'
loop_
    _symmetry_equiv_pos_site_id
    _symmetry_equiv_pos_as_xyz
    1 x,y,z
    2 -x,1/2+y,1/2-z
    3 -x,-y,-z
    4 x,1/2-y,1/2+z
_cell_length_a     7.3436(12)
_cell_length_b     9.8961(15)
_cell_length_c     13.0108(18)
_cell_angle_alpha     90
_cell_angle_beta     109.589(17)
_cell_angle_gamma     90
_cell_volume     890.8(3)
_cell_formula_units_Z     4
_cell_measurement_reflns_used     1247
_cell_measurement_theta_min     3.60
_cell_measurement_theta_max     70.31
_cell_measurement_temperature     296.5
_cell_special_details
;
;
_exptl_crystal_description     'plate'
_exptl_crystal_colour     'colourless'
_exptl_crystal_size_max     0.120
_exptl_crystal_size_mid     0.090
_exptl_crystal_size_min     0.020
_exptl_crystal_size_rad     ?
_exptl_crystal_density_diffrn     2.140
_exptl_crystal_density_meas     ?
_exptl_crystal_density_method     'Not Measured'
_exptl_crystal_F_000     544
_exptl_absorpt_coefficient_mu     11.040
_exptl_absorpt_correction_type     refdelf
_exptl_absorpt_process_details
;
[XABS2 (Parkin <i>et al.</i>, 1995); cubic fit to sin(\q)/\l - 24
parameters]
;
_exptl_absorpt_correction_T_min     0.0521
_exptl_absorpt_correction_T_max     0.0801
_exptl_special_details
;
;
_diffrn_ambient_temperature     296.5
_diffrn_radiation_type     'CuK\a'
_diffrn_radiation_wavelength     1.54184
_diffrn_radiation_source     'Enhance (Cu) X-ray Source'
_diffrn_radiation_monochromator     'graphite'
_diffrn_measurement_device_type
    'Oxford Diffraction Xcalibur diffractometer with a Ruby Gemini CCD detector'
_diffrn_measurement_method     \w
_diffrn_detector_area_resol_mean     ?
_diffrn_reflns_number     1598
_diffrn_reflns_av_R_equivalents     0.0000
_diffrn_reflns_av_sigmaI/netI     0.0601
_diffrn_reflns_theta_min     5.75
_diffrn_reflns_theta_max     70.45
_diffrn_reflns_theta_full     70.45
_diffrn_measured_fraction_theta_max     0.946
_diffrn_measured_fraction_theta_full     0.946
_diffrn_reflns_limit_h_min     -8
_diffrn_reflns_limit_h_max     8
_diffrn_reflns_limit_k_min     0
_diffrn_reflns_limit_k_max     11
_diffrn_reflns_limit_l_min     0
_diffrn_reflns_limit_l_max     15
_diffrn_reflns_reduction_process
;
;
_refine_special_details
;
Refinement on <i>F</i>^2^ for ALL reflections except those flagged by the user
for potential systematic errors. Weighted <i>R</i>-factors <i>wR</i> and all
goodnesses of fit <i>S</i> are based on <i>F</i>^2^, conventional
<i>R</i>-factors <i>R</i> are based on <i>F</i>, with <i>F</i> set to zero for
negative <i>F</i>^2^. The observed criterion of <i>F</i>^2^ > \s(<i>F</i>^2^)
is used only for calculating -<i>R</i>-factor-obs <i>etc</i>. and is not
relevant to the choice of reflections for refinement. <i>R</i>-factors based
on <i>F</i>^2^ are statistically about twice as large as those based on
<i>F</i>, and <i>R</i>-factors based on ALL data will be even larger.
;
_reflns_number_total     1598
_reflns_number_gt     1075
_reflns_threshold_expression     I>2\s(I)
_refine_ls_structure_factor_coef     Fsqd
_refine_ls_matrix_type     full
_refine_ls_R_factor_all     0.0704
_refine_ls_R_factor_gt     0.0448
_refine_ls_wR_factor_gt     0.1135
_refine_ls_wR_factor_ref     0.1412
_refine_ls_goodness_of_fit_ref     1.016
_refine_ls_restrained_S_all     1.016
_refine_ls_number_reflns     1598
_refine_ls_number_parameters     109
_refine_ls_number_restraints     0
_refine_ls_number_constraints     ?
_refine_ls_hydrogen_treatment     constr
_refine_ls_weighting_scheme     calc
_refine_ls_weighting_details
                 'calc w=1/[\s^2^(Fo^2^)+(0.0642P)^2^] where P=(Fo^2^+2Fc^2^)/3'
_atom_sites_solution_hydrogens     geom
_atom_sites_solution_primary     direct
_atom_sites_solution_secondary     difmap
_refine_ls_shift/su_max     0.000
_refine_ls_shift/su_mean     0.000
_refine_diff_density_max     0.677
_refine_diff_density_min     -0.557
_refine_ls_extinction_method     'none'
_refine_ls_abs_structure_details     ?
_refine_ls_abs_structure_Flack     .
loop_
    _atom_type_symbol
    _atom_type_description
    _atom_type_scat_dispersion_real
    _atom_type_scat_dispersion_imag
    _atom_type_scat_source
    N N 0.0311 0.0180 'International Tables Vol C Tables 4.2.6.8 and 6.1.1.4'
    Br Br -0.6763 1.2805 'International Tables Vol C Tables 4.2.6.8 and 6.1.1.4'
    H H 0.0000 0.0000 'International Tables Vol C Tables 4.2.6.8 and 6.1.1.4'
    C C 0.0181 0.0091 'International Tables Vol C Tables 4.2.6.8 and 6.1.1.4'
_computing_data_collection     'CrysAlis Pro (Oxford Diffraction, 2009)'
_computing_cell_refinement     'CrysAlis Pro (Oxford Diffraction, 2009)'
_computing_data_reduction     'CrysAlis Pro (Oxford Diffraction, 2009)'
_computing_structure_solution     'SIR97 (Altomare <i>et al.</i>,  1999)'
_computing_structure_refinement     'SHELXL97 (Sheldrick, 2008)'
_computing_molecular_graphics     'ORTEP-3 for Windows (Farrugia, 1999)'
_computing_publication_material
                                'WinGX (Farrugia, 1997) and PLATON (Spek, 2009)'
loop_
    _atom_site_type_symbol
    _atom_site_label
    _atom_site_fract_x
    _atom_site_fract_y
    _atom_site_fract_z
    _atom_site_U_iso_or_equiv
    _atom_site_thermal_displace_type
    _atom_site_calc_flag
    _atom_site_refinement_flags
    _atom_site_occupancy
    Br Br1 0.93324(12) 0.16374(8) 0.01474(6) 0.0736(3) Uani . . 1.000
    Br Br2 0.54665(13) 0.49672(10) -0.34185(6) 0.0832(4) Uani . . 1.000
    N N1 0.8781(8) 0.4050(6) 0.1454(4) 0.0641(19) Uani . . 1.000
    C C1 0.8034(8) 0.4311(7) 0.0368(5) 0.055(2) Uani . . 1.000
    C C2 0.8120(8) 0.3287(6) -0.0384(5) 0.0528(19) Uani . . 1.000
    C C3 0.7418(9) 0.3499(7) -0.1488(5) 0.0595(19) Uani . . 1.000
    C C4 0.6545(9) 0.4739(7) -0.1875(5) 0.0550(19) Uani . . 1.000
    C C5 0.6420(9) 0.5744(7) -0.1208(5) 0.059(2) Uani . . 1.000
    C C6 0.7184(9) 0.5558(7) -0.0071(5) 0.058(2) Uani . . 1.000
    C C7 0.7125(10) 0.6584(8) 0.0673(6) 0.067(3) Uani . . 1.000
    C C8 0.7919(11) 0.6338(9) 0.1768(6) 0.075(3) Uani . . 1.000
    C C9 0.8687(11) 0.5055(9) 0.2115(6) 0.075(3) Uani . . 1.000
    H H3 0.75210 0.28330 -0.19700 0.0710 Uiso calc R 1.000
    H H5 0.58330 0.65570 -0.14950 0.0710 Uiso calc R 1.000
    H H7 0.65560 0.74140 0.04220 0.0800 Uiso calc R 1.000
    H H8 0.79470 0.70100 0.22730 0.0900 Uiso calc R 1.000
    H H9 0.91680 0.48940 0.28620 0.0900 Uiso calc R 1.000
loop_
    _atom_site_aniso_label
    _atom_site_aniso_U_11
    _atom_site_aniso_U_22
    _atom_site_aniso_U_33
    _atom_site_aniso_U_12
    _atom_site_aniso_U_13
    _atom_site_aniso_U_23
    Br1 0.0902(6) 0.0440(5) 0.0739(5) 0.0092(4) 0.0106(4) 0.0044(3)
    Br2 0.1024(7) 0.0722(7) 0.0649(5) 0.0056(5) 0.0146(4) 0.0115(4)
    N1 0.065(3) 0.056(4) 0.068(3) -0.007(3) 0.018(2) -0.005(3)
    C1 0.047(3) 0.040(4) 0.074(4) -0.003(3) 0.014(3) -0.004(3)
    C2 0.052(3) 0.033(4) 0.070(3) 0.001(3) 0.016(3) 0.005(3)
    C3 0.057(3) 0.049(4) 0.066(3) -0.001(3) 0.012(3) -0.001(3)
    C4 0.056(3) 0.046(4) 0.061(3) -0.001(3) 0.017(3) 0.009(3)
    C5 0.055(3) 0.043(4) 0.076(4) 0.004(3) 0.019(3) 0.002(3)
    C6 0.050(3) 0.047(4) 0.078(4) 0.001(3) 0.024(3) -0.004(3)
    C7 0.067(4) 0.052(5) 0.084(4) 0.005(3) 0.030(3) -0.007(4)
    C8 0.079(5) 0.068(6) 0.084(5) -0.004(4) 0.036(4) -0.013(4)
    C9 0.077(5) 0.078(6) 0.070(4) -0.016(4) 0.025(3) -0.015(4)
_geom_special_details
;
Bond distances, angles <i>etc</i>. have been calculated using the rounded
fractional coordinates. All su's are estimated from the variances of the
(full) variance-covariance matrix. The cell e.s.d.'s are taken into account in
the estimation of distances, angles and torsion angles
;
loop_
    _geom_bond_atom_site_label_1
    _geom_bond_atom_site_label_2
    _geom_bond_site_symmetry_1
    _geom_bond_site_symmetry_2
    _geom_bond_distance
    _geom_bond_publ_flag
    Br1 C2 . . 1.877(6) no
    Br2 C4 . . 1.909(6) no
    N1 C1 . . 1.358(8) no
    N1 C9 . . 1.332(10) no
    C1 C2 . . 1.425(9) no
    C1 C6 . . 1.414(10) no
    C2 C3 . . 1.370(9) no
    C3 C4 . . 1.398(10) no
    C4 C5 . . 1.343(9) no
    C5 C6 . . 1.407(9) no
    C6 C7 . . 1.414(10) no
    C7 C8 . . 1.368(10) no
    C8 C9 . . 1.401(12) no
    C3 H3 . . 0.9300 no
    C5 H5 . . 0.9300 no
    C7 H7 . . 0.9300 no
    C8 H8 . . 0.9300 no
    C9 H9 . . 0.9300 no
loop_
    _geom_contact_atom_site_label_1
    _geom_contact_atom_site_label_2
    _geom_contact_distance
    _geom_contact_site_symmetry_1
    _geom_contact_site_symmetry_2
    _geom_contact_publ_flag
    Br1 Br1 3.4443(13) . 3_755 no
loop_
    _geom_angle_atom_site_label_1
    _geom_angle_atom_site_label_2
    _geom_angle_atom_site_label_3
    _geom_angle_site_symmetry_1
    _geom_angle_site_symmetry_2
    _geom_angle_site_symmetry_3
    _geom_angle
    _geom_angle_publ_flag
    C1 N1 C9 . . . 116.1(6) no
    N1 C1 C2 . . . 118.9(6) no
    N1 C1 C6 . . . 123.8(6) no
    C2 C1 C6 . . . 117.3(6) no
    Br1 C2 C1 . . . 119.4(5) no
    Br1 C2 C3 . . . 119.0(5) no
    C1 C2 C3 . . . 121.6(6) no
    C2 C3 C4 . . . 118.6(6) no
    Br2 C4 C3 . . . 117.5(5) no
    Br2 C4 C5 . . . 119.9(5) no
    C3 C4 C5 . . . 122.7(6) no
    C4 C5 C6 . . . 119.5(6) no
    C1 C6 C5 . . . 120.3(6) no
    C1 C6 C7 . . . 117.5(6) no
    C5 C6 C7 . . . 122.2(6) no
    C6 C7 C8 . . . 119.0(7) no
    C7 C8 C9 . . . 118.8(7) no
    N1 C9 C8 . . . 124.8(7) no
    C2 C3 H3 . . . 121.00 no
    C4 C3 H3 . . . 121.00 no
    C4 C5 H5 . . . 120.00 no
    C6 C5 H5 . . . 120.00 no
    C6 C7 H7 . . . 120.00 no
    C8 C7 H7 . . . 120.00 no
    C7 C8 H8 . . . 121.00 no
    C9 C8 H8 . . . 121.00 no
    N1 C9 H9 . . . 118.00 no
    C8 C9 H9 . . . 118.00 no
loop_
    _geom_torsion_atom_site_label_1
    _geom_torsion_atom_site_label_2
    _geom_torsion_atom_site_label_3
    _geom_torsion_atom_site_label_4
    _geom_torsion_site_symmetry_1
    _geom_torsion_site_symmetry_2
    _geom_torsion_site_symmetry_3
    _geom_torsion_site_symmetry_4
    _geom_torsion
    _geom_torsion_publ_flag
    C9 N1 C1 C2 . . . . 178.9(6) no
    C9 N1 C1 C6 . . . . -0.3(10) no
    C1 N1 C9 C8 . . . . -1.3(12) no
    N1 C1 C2 Br1 . . . . -2.1(8) no
    N1 C1 C2 C3 . . . . -179.0(6) no
    C6 C1 C2 C3 . . . . 0.3(9) no
    N1 C1 C6 C5 . . . . -179.2(6) no
    C6 C1 C2 Br1 . . . . 177.2(5) no
    C2 C1 C6 C5 . . . . 1.6(10) no
    C2 C1 C6 C7 . . . . -179.0(6) no
    N1 C1 C6 C7 . . . . 0.2(10) no
    Br1 C2 C3 C4 . . . . -179.0(5) no
    C1 C2 C3 C4 . . . . -2.1(10) no
    C2 C3 C4 C5 . . . . 2.1(11) no
    C2 C3 C4 Br2 . . . . -176.9(5) no
    Br2 C4 C5 C6 . . . . 178.7(5) no
    C3 C4 C5 C6 . . . . -0.3(11) no
    C4 C5 C6 C7 . . . . 179.0(7) no
    C4 C5 C6 C1 . . . . -1.6(10) no
    C1 C6 C7 C8 . . . . 1.4(11) no
    C5 C6 C7 C8 . . . . -179.2(7) no
    C6 C7 C8 C9 . . . . -2.8(12) no
    C7 C8 C9 N1 . . . . 2.9(13) no
