# Supplementary material for: 6,8-Dibromo­quinoline
Source: Acta Crystallogr Sect E Struct Rep Online. 2010 Oct 31;66(Pt 11):o2997–8. doi: 10.1107/S1600536810043242 (PMC3008997; doi:10.1107/S1600536810043242)
Supplement: Supplementary file 2 [file e-66-o2997-Isup2.hkl]

# 
# h,k,l, Fc-squared, Fo-squared, sigma(Fo-squared) and status flag 
# 
data_I
_shelx_title '  A-5 in P2(1)/c' 
_shelx_refln_list_code          4 
_shelx_F_calc_maximum      232.69 
_exptl_crystal_F_000       544.00 
_reflns_d_resolution_high  0.8181 
 
loop_ 
 _symmetry_equiv_pos_as_xyz 
 'x, y, z' 
 '-x, y+1/2, -z+1/2' 
 '-x, -y, -z' 
 'x, -y-1/2, z-1/2' 
 
_cell_length_a     7.3436 
_cell_length_b     9.8961 
_cell_length_c    13.0108 
_cell_angle_alpha  90.000 
_cell_angle_beta  109.589 
_cell_angle_gamma  90.000 
 
_shelx_F_squared_multiplier     1.000 
 
loop_ 
 _refln_index_h 
 _refln_index_k 
 _refln_index_l 
 _refln_F_squared_calc 
 _refln_F_squared_meas 
 _refln_F_squared_sigma 
 _refln_observed_status 
   1   0   0      139.45      158.45      9.68 o 
   2   0   0     3203.81     2779.60     98.77 o 
   3   0   0      969.31     1041.65     81.22 o 
   4   0   0       50.77       41.56     20.63 o 
   5   0   0      457.31      506.18     54.89 o 
   6   0   0      250.05      208.44     37.58 o 
   7   0   0       62.81       71.69     13.47 o 
   8   0   0       68.53       67.91     16.08 o 
   1   1   0     2212.94     2211.55     47.47 o 
   2   1   0     9084.20     8764.77    193.59 o 
   3   1   0     3954.78     4191.28    201.90 o 
   4   1   0     1112.23     1143.45     81.45 o 
   5   1   0      592.92      588.28     45.39 o 
   6   1   0      129.33      132.02     19.46 o 
   7   1   0        5.50        3.24      5.29 o 
   8   1   0        3.28       -0.39      4.74 o 
   0   2   0    13122.16    12862.60    820.42 o 
   1   2   0    22897.76    20067.84    240.00 o 
   2   2   0     1642.04     1463.00     51.52 o 
   3   2   0     2354.08     2278.73     92.26 o 
   4   2   0        2.36       -3.41     11.27 o 
   5   2   0        1.54        5.34      9.10 o 
   6   2   0       59.81       64.15     14.52 o 
   7   2   0       59.67       52.81     11.97 o 
   8   2   0        1.65        5.97      4.17 o 
   1   3   0       30.41       19.49      6.21 o 
   2   3   0      913.93      897.56     54.61 o 
   3   3   0      215.62      195.07     30.85 o 
   4   3   0       32.95       55.70     10.16 o 
   5   3   0        0.87        1.11      5.03 o 
   6   3   0        4.02        8.64      6.57 o 
   7   3   0        0.12       15.80      7.49 o 
   8   3   0        7.24        6.99      4.21 o 
   0   4   0       71.20       76.79     23.57 o 
   1   4   0    16110.78    14954.68    354.87 o 
   2   4   0     2221.64     2315.63     95.15 o 
   3   4   0      952.57      880.41     62.09 o 
   4   4   0      104.14       91.15     13.12 o 
   5   4   0       27.23       26.91      8.82 o 
   6   4   0       81.31       72.60     24.86 o 
   7   4   0       70.09       64.56     18.61 o 
   1   5   0      851.69      882.37     77.58 o 
   2   5   0     1844.82     1697.05    109.63 o 
   3   5   0     1609.94     1614.88     74.98 o 
   4   5   0     1427.13     1481.26     79.87 o 
   5   5   0      360.44      369.45     53.32 o 
   6   5   0       39.80       41.04     20.32 o 
   7   5   0        4.80        9.44      8.23 o 
   0   6   0    16511.98    17052.92    753.03 o 
   1   6   0       94.37      145.96     37.85 o 
   2   6   0     4296.30     5108.87    357.72 o 
   3   6   0       76.27       84.18     17.90 o 
   4   6   0      145.51      100.02     35.76 o 
   5   6   0      151.18      153.11     34.10 o 
   6   6   0      172.01      205.98     56.56 o 
   7   6   0       13.41       12.30      7.47 o 
   1   7   0      400.30      303.48     76.69 o 
   2   7   0      459.37      476.48     46.96 o 
   3   7   0      729.88     1032.15    153.05 o 
   4   7   0      234.75      326.15     45.46 o 
   5   7   0      158.73      209.84     27.71 o 
   6   7   0      135.72      152.19     35.01 o 
   0   8   0       50.32       29.39     30.86 o 
   1   8   0     1699.91     1417.75    372.19 o 
   2   8   0      253.58      249.51     41.69 o 
   3   8   0      397.68      685.79     94.89 o 
   4   8   0        1.20       -4.14     14.63 o 
   5   8   0       11.39       13.20      6.87 o 
   6   8   0        1.78        0.47      6.21 o 
   1   9   0        8.90        4.68     10.99 o 
   2   9   0       37.83       35.36     17.89 o 
   3   9   0       57.59       29.82     41.45 o 
   4   9   0       51.27       44.59     18.65 o 
   5   9   0        0.96       -1.44      7.27 o 
   1  10   0      748.00      798.96    461.73 o 
   2  10   0       94.31       91.85     25.67 o 
   3  10   0      119.47      148.19     27.85 o 
   4  10   0        0.20        6.03      6.63 o 
   2  11   0      467.49      332.44    233.73 o 
   3  11   0      114.79      104.94     15.08 o 
  -8   1   1        0.03        1.28      3.44 o 
  -7   1   1      137.37      147.43     19.41 o 
  -6   1   1       26.49       43.84     15.08 o 
  -5   1   1     1351.55     1512.96     75.53 o 
  -4   1   1     1028.72     1048.36     68.62 o 
  -3   1   1     3140.62     3214.96    119.85 o 
  -2   1   1    54146.44    54553.11    903.54 o 
  -1   1   1      981.36     1099.03     28.57 o 
   0   1   1      439.42      461.40     13.68 o 
   1   1   1      202.46      230.31     15.95 o 
   2   1   1      756.46      775.49     59.68 o 
   3   1   1      815.42      883.01     71.02 o 
   4   1   1      295.79      289.67     39.35 o 
   5   1   1      183.64      186.13     24.15 o 
   6   1   1      366.23      366.44     31.76 o 
   7   1   1       17.38       24.19      7.16 o 
   8   1   1       52.46       55.36      9.46 o 
  -8   2   1        1.45        3.23      4.16 o 
  -7   2   1        0.19       -0.90      4.79 o 
  -6   2   1        6.80        9.94     18.10 o 
  -5   2   1      854.80      818.59     39.08 o 
  -4   2   1     5988.49     6101.66    229.44 o 
  -3   2   1     3251.64     3069.56     96.77 o 
  -2   2   1       16.47       16.08      8.27 o 
  -1   2   1     1544.80     1368.63     43.33 o 
   0   2   1      965.91      958.72     31.24 o 
   1   2   1     1243.80     1180.06     64.60 o 
   2   2   1     1894.01     1801.58     52.75 o 
   3   2   1     3008.47     2895.76    110.98 o 
   4   2   1     1445.29     1568.07     53.99 o 
   5   2   1      611.09      647.81     45.98 o 
   6   2   1       53.02       48.86     12.99 o 
   7   2   1        2.51       -1.17      4.73 o 
   8   2   1        1.35        1.92      5.11 o 
  -8   3   1       48.87       64.82     11.31 o 
  -7   3   1       24.85       17.28      6.51 o 
  -6   3   1      506.67      491.20     37.49 o 
  -5   3   1        0.20       -2.75      6.84 o 
  -4   3   1     2794.10     2979.97    170.17 o 
  -3   3   1     6478.70     5942.91    164.15 o 
  -2   3   1      497.81      496.20     36.41 o 
  -1   3   1    24924.75    22653.63    398.27 o 
   0   3   1      602.62      558.11     33.68 o 
   1   3   1    12281.29    10496.47    302.04 o 
   2   3   1     8542.41     7916.30    228.33 o 
   3   3   1      258.19      238.84     32.68 o 
   4   3   1      120.25       99.69     14.27 o 
   5   3   1      825.00      801.87     42.53 o 
   6   3   1        5.91        2.53      6.16 o 
   7   3   1      344.43      340.81     41.82 o 
  -8   4   1        1.38        6.92      7.37 o 
  -7   4   1        3.93        0.00      7.12 o 
  -6   4   1       48.97       53.55     19.50 o 
  -5   4   1      369.55      339.67     27.53 o 
  -4   4   1     1019.15     1017.78     57.53 o 
  -3   4   1     2374.96     2549.11    134.51 o 
  -2   4   1     1865.16     1883.05     67.72 o 
  -1   4   1     1594.60     1559.00     68.54 o 
   0   4   1      870.62      907.64     56.62 o 
   1   4   1       21.96       20.41     13.43 o 
   2   4   1     4252.87     4268.15    154.74 o 
   3   4   1     1995.28     2069.90    109.83 o 
   4   4   1     1061.31      989.41     46.84 o 
   5   4   1      291.45      261.91     27.96 o 
   6   4   1      151.98      145.51     18.79 o 
   7   4   1        6.99       -3.20      7.99 o 
  -7   5   1       58.16       71.22     19.69 o 
  -6   5   1        4.91       12.26      8.83 o 
  -5   5   1      428.93      387.01     43.64 o 
  -4   5   1      800.77      801.32     55.58 o 
  -3   5   1     1173.82     1036.65    101.13 o 
  -2   5   1     4483.33     4418.81    177.94 o 
  -1   5   1      637.29      597.69     54.14 o 
   0   5   1     5860.73     5998.51    323.99 o 
   1   5   1      439.02      529.35     60.04 o 
   2   5   1      552.45      486.56     59.94 o 
   3   5   1      469.86      452.53     40.96 o 
   4   5   1      268.71      267.69     35.44 o 
   5   5   1      125.27      139.53     32.95 o 
   6   5   1      140.99      136.30     30.36 o 
   7   5   1        6.73       10.38      8.16 o 
  -7   6   1        0.35       -4.78      6.03 o 
  -6   6   1        0.47        1.23      5.85 o 
  -5   6   1        0.37       -0.61     13.13 o 
  -4   6   1        7.79        9.19     12.98 o 
  -3   6   1       21.83       17.30     19.85 o 
  -2   6   1        2.63        3.53     15.27 o 
  -1   6   1       75.12       46.96     23.09 o 
   0   6   1       16.15       22.90     16.48 o 
   1   6   1        3.53        0.81     12.25 o 
   2   6   1      369.59      402.10     64.05 o 
   3   6   1        9.79       13.37     15.47 o 
   4   6   1       13.70       22.39     11.98 o 
   5   6   1       31.14       31.36     16.73 o 
   6   6   1       37.81       33.89     14.23 o 
   7   6   1        0.07       -4.26      4.76 o 
  -6   7   1        0.04        4.33      5.18 o 
  -5   7   1      400.47      471.89     32.32 o 
  -4   7   1       93.91      115.57     18.02 o 
  -3   7   1      521.01      586.01     53.47 o 
  -2   7   1     2141.26     2368.54     81.32 o 
  -1   7   1        1.13       -1.53      9.25 o 
   0   7   1     3541.21     2924.56    670.25 o 
   1   7   1      284.26      171.78     68.62 o 
   2   7   1      299.73      348.00     55.69 o 
   3   7   1      115.92      102.23     53.45 o 
   4   7   1      275.90      267.79     41.75 o 
   5   7   1       29.62       17.64     10.28 o 
   6   7   1      130.84      155.04     32.27 o 
  -6   8   1        2.23        2.74      7.33 o 
  -5   8   1      121.79      145.90     31.83 o 
  -4   8   1      432.07      573.15     53.46 o 
  -3   8   1      802.01      980.48    116.47 o 
  -2   8   1      704.46      823.55     53.90 o 
  -1   8   1      316.71      269.97     52.71 o 
   0   8   1      562.11      589.29     66.55 o 
   1   8   1      337.48      253.25     77.38 o 
   2   8   1      896.91     1209.96    105.53 o 
   4   8   1      436.59      631.74     74.65 o 
   5   8   1      253.26      292.28     68.86 o 
   6   8   1        0.18       -0.96      5.33 o 
  -5   9   1        1.70        4.61      9.75 o 
  -4   9   1      291.18      276.18     41.76 o 
  -3   9   1      368.16      453.39     44.68 o 
  -2   9   1       69.48       41.33     19.37 o 
  -1   9   1     1853.82     1872.38    913.74 o 
   0   9   1      119.33       -1.11     43.61 o 
   1   9   1     1872.80     2592.66    133.40 o 
   2   9   1     1243.08     1615.19    111.06 o 
   3   9   1       53.62       23.90     45.67 o 
   4   9   1        3.83       15.18     11.66 o 
   5   9   1      144.49      152.49     22.75 o 
  -4  10   1      413.12      494.75     46.20 o 
  -3  10   1      232.23      264.21     37.88 o 
  -2  10   1       48.13       59.96     18.75 o 
  -1  10   1      125.32      127.66     28.02 o 
   0  10   1       41.73      -10.67     33.04 o 
   1  10   1        1.23       -6.77     13.50 o 
   2  10   1       15.68       14.60     11.53 o 
   3  10   1      181.91      205.44     31.08 o 
   4  10   1      260.10      281.77     29.03 o 
  -3  11   1        0.09        9.96      7.24 o 
  -2  11   1      193.81      212.13     26.08 o 
   2  11   1       11.85        8.26      5.19 o 
  -8   0   2       56.77       58.29     14.57 o 
  -7   0   2      373.99      434.67     47.34 o 
  -6   0   2       46.63       49.58     16.93 o 
  -5   0   2     2251.99     2565.85    337.14 o 
  -4   0   2     1982.47     2116.97    130.11 o 
  -3   0   2      576.47      642.03     46.53 o 
  -2   0   2      187.24      205.90     21.93 o 
  -1   0   2    10215.57    10109.80    174.24 o 
   0   0   2     6291.16     6503.76    110.49 o 
   1   0   2    30682.79    30532.71    636.55 o 
   2   0   2      409.12      397.89     35.63 o 
   3   0   2     9254.31     9095.72    186.95 o 
   4   0   2     1015.87     1057.64    109.76 o 
   5   0   2      321.38      349.96     35.09 o 
   6   0   2      807.87      884.09     46.73 o 
   7   0   2       12.68       11.03      9.52 o 
   8   0   2       79.38       81.91     14.39 o 
  -8   1   2        7.67        9.80      4.03 o 
  -7   1   2        9.76       15.06      7.28 o 
  -6   1   2      343.61      366.89     26.90 o 
  -5   1   2      291.24      351.12     34.21 o 
  -4   1   2       42.46       16.87     10.71 o 
  -3   1   2     3801.13     3869.81     83.35 o 
  -2   1   2    17434.66    17170.42    267.58 o 
  -1   1   2     3387.35     3223.57     46.56 o 
   0   1   2       15.07       14.62      5.09 o 
   1   1   2      554.23      554.75     25.76 o 
   2   1   2     1317.20     1384.45    133.29 o 
   3   1   2     2537.25     2857.67    136.28 o 
   4   1   2     1334.89     1432.05     62.01 o 
   5   1   2      506.55      494.42     31.00 o 
   6   1   2      223.17      214.67     24.43 o 
   7   1   2       46.56       45.95      8.40 o 
  -8   2   2       20.86       41.21     10.28 o 
  -7   2   2        2.96        7.75      5.97 o 
  -6   2   2      547.65      559.62     33.95 o 
  -5   2   2      304.71      331.07     24.70 o 
  -4   2   2     4049.92     4147.86    146.57 o 
  -3   2   2     1118.36     1189.32     56.49 o 
  -2   2   2     2699.63     2798.75    129.37 o 
  -1   2   2     1252.20     1253.88     32.50 o 
   0   2   2    12645.66    11916.66    140.53 o 
   1   2   2      144.54      151.17     15.15 o 
   2   2   2     6124.64     6045.93    121.96 o 
   3   2   2     1540.95     1637.55     94.62 o 
   4   2   2     1497.85     1507.19     52.41 o 
   5   2   2      881.51      891.15     43.35 o 
   6   2   2      132.95      147.51     21.04 o 
   7   2   2       62.48       81.39     12.22 o 
  -8   3   2        1.41       -1.04      7.38 o 
  -7   3   2        0.04        4.24      8.73 o 
  -6   3   2       67.80       60.14     13.46 o 
  -5   3   2       11.67        4.30      6.00 o 
  -4   3   2      513.41      579.59     67.48 o 
  -3   3   2       12.91       26.45      9.70 o 
  -2   3   2      557.32      626.76     39.64 o 
  -1   3   2        1.10        5.72      6.75 o 
   0   3   2      918.75      845.76     48.06 o 
   1   3   2        0.75        7.78      9.95 o 
   2   3   2       73.85       68.54     19.59 o 
   3   3   2       83.60       64.99     19.26 o 
   4   3   2        0.00        4.14      8.64 o 
   5   3   2        2.41       -1.18      5.63 o 
   6   3   2        6.68        5.57      5.85 o 
   7   3   2        3.37        4.38     12.14 o 
  -8   4   2       26.04       26.90     10.92 o 
  -7   4   2        0.40        1.77      7.75 o 
  -6   4   2      364.92      369.97     50.16 o 
  -5   4   2       86.47       63.45     15.92 o 
  -4   4   2     1749.31     1824.96     61.47 o 
  -3   4   2      526.53      551.01     42.47 o 
  -2   4   2        4.63       -0.59      7.64 o 
  -1   4   2      516.62      512.65     40.07 o 
   0   4   2     8951.62     9093.07    210.99 o 
   1   4   2       35.03       38.09     13.83 o 
   2   4   2     6737.78     6262.22    210.62 o 
   3   4   2      883.34      864.84     42.37 o 
   4   4   2      637.80      589.54     38.43 o 
   5   4   2      800.99      759.90     51.03 o 
   6   4   2       20.71       20.93      7.49 o 
   7   4   2       52.66       61.18     16.25 o 
  -8   5   2        5.55        0.82      4.39 o 
  -7   5   2        0.74        1.04      7.51 o 
  -6   5   2       33.27       34.89     11.54 o 
  -5   5   2      215.84      198.82     31.05 o 
  -4   5   2      600.45      593.32     48.04 o 
  -3   5   2     2733.43     2303.24    175.32 o 
  -2   5   2     3754.14     3999.06    173.65 o 
  -1   5   2     2676.69     2712.97     94.18 o 
   0   5   2      501.09      577.45     52.22 o 
   1   5   2      341.87      356.20     47.87 o 
   2   5   2      376.11      310.21     48.19 o 
   3   5   2      971.28      909.91     43.75 o 
   4   5   2     1532.77     1501.32     89.36 o 
   5   5   2      282.24      250.59     26.40 o 
   6   5   2       50.67       49.42     18.17 o 
   7   5   2        5.20       12.84      8.05 o 
  -7   6   2      157.56      176.97     27.28 o 
  -6   6   2        8.15        4.12      6.24 o 
  -5   6   2      700.19      697.00     48.27 o 
  -4   6   2       18.03       31.09     12.17 o 
  -3   6   2      118.11      113.78     22.44 o 
  -2   6   2     2416.31     2391.82     88.33 o 
  -1   6   2     3854.56     3977.39    275.20 o 
   0   6   2     1117.73     1175.15    106.19 o 
   1   6   2     7098.14     7999.07    334.44 o 
   2   6   2        2.65       10.08     12.99 o 
   3   6   2     2369.47     2536.24     98.23 o 
   4   6   2      182.04      198.68     24.09 o 
   5   6   2       39.66       49.91     20.18 o 
   6   6   2      176.74      182.08     29.19 o 
  -7   7   2        2.13        3.57      5.54 o 
  -6   7   2       51.57       46.80     10.50 o 
  -5   7   2      134.61      143.41     23.31 o 
  -4   7   2      399.18      454.47     46.40 o 
  -3   7   2      759.50      826.32     64.10 o 
  -2   7   2     2409.43     2515.63     97.86 o 
  -1   7   2      156.03      130.83     20.43 o 
   0   7   2        0.83        0.56      7.58 o 
   1   7   2      176.17      188.84     50.46 o 
   2   7   2      302.69      383.18     79.12 o 
   3   7   2      776.37      889.21     74.15 o 
   4   7   2       59.58       73.54     22.07 o 
   5   7   2      119.14      153.05     29.01 o 
   6   7   2       82.90       88.25     20.22 o 
  -6   8   2       36.53       53.98     16.61 o 
  -5   8   2       34.89       31.15     12.96 o 
  -4   8   2       65.51       73.49     19.28 o 
  -3   8   2      119.35      157.09     28.46 o 
  -2   8   2       30.79       47.84     20.49 o 
  -1   8   2      274.87      259.29     36.59 o 
   0   8   2     1925.57     2023.30    163.52 o 
   1   8   2       12.22       -5.21     12.87 o 
   4   8   2      329.42      334.43     39.16 o 
   5   8   2       10.71       16.76     13.13 o 
  -5   9   2        0.01        0.00      8.61 o 
  -4   9   2       30.13       49.01     16.33 o 
  -3   9   2        1.32        9.53     11.94 o 
  -2   9   2      295.24      224.14    107.63 o 
  -1   9   2       11.86       19.31     20.43 o 
   0   9   2       89.19      115.38     27.66 o 
   1   9   2        8.53       26.80     15.34 o 
   2   9   2        4.83       16.68     16.16 o 
   3   9   2      114.82       89.77     56.42 o 
   4   9   2        0.85        1.53      7.42 o 
   5   9   2        3.45        4.07      6.04 o 
  -5  10   2        8.54        3.04      6.13 o 
  -4  10   2       92.16      107.44     22.86 o 
  -3  10   2       29.07       28.99     12.26 o 
  -2  10   2       14.48        2.99     14.40 o 
  -1  10   2      232.48      254.76     36.94 o 
   2  10   2      246.90      290.42     36.51 o 
   3  10   2       55.18       58.08     16.21 o 
   4  10   2       25.18       26.11      8.22 o 
  -3  11   2      339.66      370.06     32.42 o 
  -8   1   3       34.94       43.07      9.68 o 
  -7   1   3      180.26      181.65     17.55 o 
  -6   1   3        9.66       10.70     10.60 o 
  -5   1   3      221.53      257.29     28.60 o 
  -4   1   3     1730.71     1778.87     67.18 o 
  -3   1   3      936.02      903.08     41.59 o 
  -2   1   3     2280.48     2298.62     52.37 o 
  -1   1   3    18880.47    18646.68    180.74 o 
   0   1   3      312.21      294.32     14.67 o 
   1   1   3    22949.62    22629.76    167.98 o 
   2   1   3     1051.44     1026.22     45.25 o 
   3   1   3     4180.61     4275.88    120.32 o 
   4   1   3      964.28     1068.67     66.63 o 
   5   1   3        4.62       -4.38     10.27 o 
   6   1   3       14.20       17.06      6.69 o 
   7   1   3       75.17       66.60     12.03 o 
  -8   2   3        0.11        2.85      7.50 o 
  -7   2   3       18.99       15.86     13.61 o 
  -6   2   3      106.38      100.62     18.80 o 
  -5   2   3      377.25      382.69     41.68 o 
  -4   2   3     5534.41     5562.76    200.93 o 
  -3   2   3     3771.54     3687.79    145.61 o 
  -2   2   3     3558.66     3318.82    110.67 o 
  -1   2   3     3141.38     3086.18     68.52 o 
   0   2   3      451.47      366.72     29.76 o 
   1   2   3      324.85      315.41     23.67 o 
   2   2   3     1349.67     1377.13    122.84 o 
   3   2   3     1653.36     1804.87    103.33 o 
   4   2   3     1683.66     1654.36     56.98 o 
   5   2   3      726.39      689.43     47.06 o 
   6   2   3       11.91       -0.26      5.40 o 
   7   2   3       13.71       19.62      6.72 o 
  -8   3   3       28.03       31.28     12.72 o 
  -7   3   3       40.85       49.67     17.83 o 
  -6   3   3     1455.79     1257.57     94.50 o 
  -5   3   3      416.28      429.95     38.83 o 
  -4   3   3      335.56      391.88     38.00 o 
  -3   3   3      656.29      614.11     43.37 o 
  -2   3   3     6283.56     5647.97    165.13 o 
  -1   3   3       22.79       25.59      7.82 o 
   0   3   3    32605.40    28264.32   1259.76 o 
   1   3   3       26.51       31.02      9.16 o 
   2   3   3    11987.50    11563.55    407.77 o 
   3   3   3      136.31      111.20     14.55 o 
   4   3   3      754.16      807.83     52.97 o 
   5   3   3      133.27      153.41     22.62 o 
   6   3   3      105.34       74.99     14.59 o 
   7   3   3        5.33       14.93      4.43 o 
  -8   4   3       16.76       15.03      9.32 o 
  -7   4   3        0.88        2.89      9.45 o 
  -6   4   3      162.01      164.29     34.78 o 
  -5   4   3      496.78      510.29     29.39 o 
  -4   4   3      589.68      531.02     48.44 o 
  -3   4   3     2309.84     2343.26    113.01 o 
  -2   4   3      549.55      503.64     47.23 o 
  -1   4   3     1492.82     1417.14     73.51 o 
   0   4   3     2446.19     2479.20    155.49 o 
   1   4   3        1.47       -0.55      9.94 o 
   2   4   3     1421.51     1469.91    104.06 o 
   3   4   3      855.23      873.53     44.29 o 
   4   4   3      678.42      647.74     45.27 o 
   5   4   3      337.09      321.02     39.57 o 
   6   4   3       79.25       86.46     14.20 o 
   7   4   3       22.67       27.39      8.74 o 
  -8   5   3        0.28        1.43      5.55 o 
  -7   5   3       60.74       71.51     20.08 o 
  -6   5   3        0.26        7.30      7.03 o 
  -5   5   3       34.50       29.31      9.99 o 
  -4   5   3        1.77        0.79     12.49 o 
  -3   5   3      724.21      740.43     46.64 o 
  -2   5   3     1975.85     2045.26    106.19 o 
  -1   5   3     4306.07     4180.67    187.53 o 
   0   5   3     1452.53     1416.25    126.55 o 
   1   5   3     6726.41     6597.20    502.72 o 
   2   5   3       42.34       42.94     11.58 o 
   3   5   3     1958.15     1841.87     77.33 o 
   4   5   3       95.35       77.69     14.42 o 
   5   5   3       12.32       14.06      5.14 o 
   6   5   3        2.20        7.95      7.42 o 
  -7   6   3        5.29        0.80      9.70 o 
  -6   6   3        2.84       -0.44     13.89 o 
  -5   6   3        1.60       -1.67      6.53 o 
  -4   6   3       14.41       13.75      6.48 o 
  -3   6   3      256.85      210.04     40.66 o 
  -2   6   3       17.59        3.65      8.97 o 
  -1   6   3        4.68        4.63      6.95 o 
   0   6   3       10.07       18.06     17.19 o 
   1   6   3        1.33        3.32     10.23 o 
   2   6   3      351.23      332.01     27.32 o 
   3   6   3       26.05       19.89      7.67 o 
   4   6   3        0.04        4.63      6.38 o 
   5   6   3        4.74        7.26      5.03 o 
   6   6   3        3.32        1.63      5.36 o 
  -7   7   3       38.77       35.68     10.19 o 
  -6   7   3       49.94       53.65     11.34 o 
  -5   7   3      101.01       85.73     14.12 o 
  -4   7   3        1.14        0.50     11.52 o 
  -3   7   3       90.13       94.09     19.67 o 
  -2   7   3     1315.51     1499.88     83.29 o 
  -1   7   3     3042.22     3118.53    110.10 o 
   0   7   3       10.72        5.20     14.66 o 
   1   7   3     4204.70     5331.77    300.37 o 
   2   7   3       47.42       37.73     12.04 o 
   3   7   3      470.54      527.16     38.00 o 
   4   7   3       65.46       58.19     19.67 o 
   5   7   3        2.13       10.08     11.18 o 
   6   7   3       31.20       41.12     12.25 o 
  -6   8   3       12.35       21.25      8.47 o 
  -5   8   3       64.95       67.32     16.01 o 
  -4   8   3      774.64      868.87    133.03 o 
  -3   8   3      372.63      393.38     42.77 o 
  -2   8   3      286.67      370.82     51.24 o 
  -1   8   3      621.23      563.89    107.20 o 
   0   8   3      497.94      490.05     49.55 o 
   1   8   3      107.42       -8.03     37.49 o 
   5   8   3      128.40      142.57     23.23 o 
  -5   9   3       49.76       66.78     15.31 o 
  -4   9   3        7.82       19.38     16.97 o 
  -3   9   3        9.52       20.94     14.39 o 
  -2   9   3     1017.36     1075.89     74.02 o 
  -1   9   3        8.03       25.84     16.56 o 
   1   9   3       51.38       92.22     23.13 o 
   2   9   3     1700.30     2350.82    122.96 o 
   3   9   3       53.63       54.35     17.64 o 
   4   9   3       44.38       62.15     16.73 o 
  -5  10   3       99.98      139.50     20.55 o 
  -4  10   3      129.40      139.14     30.23 o 
  -3  10   3      205.73      190.05     27.20 o 
  -2  10   3      188.92      179.71     48.13 o 
   0  10   3       19.47       21.00     33.42 o 
   2  10   3      109.82      131.63     22.39 o 
   3  10   3       90.07       92.04     17.05 o 
  -3  11   3       43.99       26.16     19.57 o 
  -2  11   3        1.20       14.84     18.38 o 
   2  11   3        0.02       -0.11     14.21 o 
  -8   0   4      105.16      137.36     23.91 o 
  -7   0   4       42.10       21.48     12.32 o 
  -6   0   4      778.48     1023.44     82.72 o 
  -5   0   4        8.08        5.30      9.77 o 
  -4   0   4     5544.78     5906.71    177.27 o 
  -3   0   4     4218.15     4321.66    129.22 o 
  -2   0   4      362.86      372.55     31.93 o 
  -1   0   4    25061.50    26157.67    693.06 o 
   0   0   4      358.88      336.70     31.21 o 
   1   0   4    19054.10    19269.54    237.16 o 
   2   0   4      337.43      298.84     35.60 o 
   3   0   4      126.77      101.82     23.03 o 
   4   0   4     1453.15     1535.14     74.36 o 
   5   0   4      150.52      157.82     30.37 o 
   6   0   4       20.72       26.51     12.47 o 
   7   0   4      111.17      110.68     19.85 o 
  -8   1   4       12.36       13.88      8.35 o 
  -7   1   4        0.43        4.45      5.59 o 
  -6   1   4      107.52      118.87     22.64 o 
  -5   1   4      323.95      367.00     33.78 o 
  -4   1   4     1219.47     1181.37     55.93 o 
  -3   1   4     3125.12     3022.71     60.75 o 
  -2   1   4     3318.38     3303.94     59.26 o 
  -1   1   4     3135.34     3343.76     92.58 o 
   0   1   4      836.38      801.98     44.02 o 
   1   1   4        0.29        1.13      3.39 o 
   2   1   4      777.78      799.65     44.76 o 
   3   1   4     1252.19     1269.06     66.65 o 
   4   1   4      523.53      534.67     32.04 o 
   5   1   4      179.71      182.00     23.05 o 
   6   1   4      246.32      250.18     20.03 o 
   7   1   4       52.02       50.89     13.05 o 
  -8   2   4       24.40        7.88      8.65 o 
  -7   2   4       54.72       65.33     21.68 o 
  -6   2   4      185.34      185.09     36.76 o 
  -5   2   4     1073.26     1237.80     69.79 o 
  -4   2   4      334.29      303.47     29.43 o 
  -3   2   4     3856.31     3911.22    138.30 o 
  -2   2   4     8556.07     8518.16    187.66 o 
  -1   2   4     2502.22     2287.17    128.08 o 
   0   2   4     8457.13     8371.64    267.05 o 
   1   2   4        4.53        3.94      5.78 o 
   2   2   4     2498.15     2646.27    328.86 o 
   3   2   4      665.19      688.95     36.30 o 
   4   2   4       94.46       73.94     16.12 o 
   5   2   4      277.57      285.99     29.54 o 
   6   2   4      220.40      220.53     18.93 o 
   7   2   4        2.93        3.44      3.33 o 
  -8   3   4       32.78       30.69     13.27 o 
  -7   3   4        3.46       11.07     12.51 o 
  -6   3   4      166.14      153.54     24.51 o 
  -5   3   4        1.07       -1.79     11.70 o 
  -4   3   4        0.02       -5.33      5.33 o 
  -3   3   4       10.17        4.93      6.86 o 
  -2   3   4      534.94      497.83     32.58 o 
  -1   3   4       11.04       13.06      5.84 o 
   0   3   4      262.47      273.04     33.93 o 
   1   3   4        0.48        8.37      6.31 o 
   2   3   4       64.82       62.16     12.52 o 
   3   3   4        9.11        7.02     11.84 o 
   4   3   4        0.13        1.23      5.57 o 
   5   3   4       68.12       72.61     15.91 o 
   6   3   4       25.72       24.40      7.96 o 
   7   3   4        7.32        4.24      3.47 o 
  -8   4   4       56.57       55.21     16.32 o 
  -7   4   4       52.88       58.65     20.10 o 
  -6   4   4       52.17       54.50     19.64 o 
  -5   4   4      882.80      962.82     51.70 o 
  -4   4   4      395.61      403.73     28.68 o 
  -3   4   4     2249.56     2246.76    102.38 o 
  -2   4   4     5801.38     5550.94    200.00 o 
  -1   4   4      834.42      832.68     54.05 o 
   0   4   4     3824.36     3842.57    155.73 o 
   1   4   4        9.63       13.51     22.51 o 
   2   4   4     1590.03     1495.27     75.10 o 
   3   4   4      276.09      201.81     58.70 o 
   4   4   4       30.94       26.87     12.00 o 
   5   4   4      158.89      140.08     19.98 o 
   6   4   4      185.00      175.26     18.19 o 
  -8   5   4        3.63       11.07      8.70 o 
  -7   5   4        0.01        6.11      9.16 o 
  -6   5   4       49.30       47.36     19.20 o 
  -5   5   4      228.96      207.03     20.11 o 
  -4   5   4      833.42      835.64     56.64 o 
  -3   5   4     1402.12     1447.59     52.75 o 
  -2   5   4     3418.83     3247.58    162.23 o 
  -1   5   4     1882.95     2043.38    127.11 o 
   0   5   4       53.96       23.99     16.29 o 
   1   5   4       24.96       25.18     13.09 o 
   2   5   4      240.47      234.17     29.95 o 
   3   5   4      992.75      894.13     49.78 o 
   4   5   4      333.39      317.65     30.54 o 
   5   5   4      341.00      333.09     26.62 o 
   6   5   4       45.87       34.12      9.60 o 
  -7   6   4       19.82       21.42     10.79 o 
  -6   6   4       88.94      101.23     16.79 o 
  -5   6   4       30.86       30.08     13.76 o 
  -4   6   4     3523.33     3154.48    130.09 o 
  -3   6   4      727.95      686.34     38.50 o 
  -2   6   4       11.15        9.30     15.60 o 
  -1   6   4     6241.29     6897.81    217.51 o 
   0   6   4      655.61      688.72     51.92 o 
   1   6   4     5014.17     5424.26    172.97 o 
   2   6   4      771.80      825.35     67.96 o 
   3   6   4      215.61      205.57     25.70 o 
   4   6   4      183.81      183.83     22.96 o 
   5   6   4       64.65       63.78      9.11 o 
  -7   7   4        0.43        5.90      6.42 o 
  -6   7   4       31.37       32.38      8.27 o 
  -5   7   4       12.89       17.09     11.88 o 
  -4   7   4      132.45      132.32     27.17 o 
  -3   7   4     1161.26     1186.84     64.62 o 
  -2   7   4     1613.28     1799.50    137.47 o 
  -1   7   4      642.99      659.46     52.72 o 
   0   7   4      186.64      131.06     29.54 o 
   1   7   4        0.05       19.47     17.82 o 
   2   7   4      285.87      285.36     40.27 o 
   3   7   4      142.13      137.66     25.78 o 
   4   7   4      333.73      301.21     32.12 o 
   5   7   4       76.74       69.63     13.46 o 
  -6   8   4        1.07       -0.39      7.08 o 
  -5   8   4      109.32      137.54     28.88 o 
  -4   8   4      398.24      429.15     78.61 o 
  -3   8   4      369.07      375.62     70.77 o 
  -2   8   4      288.92      334.16     40.94 o 
  -1   8   4      171.53      173.06     31.71 o 
   1   8   4       40.39      -14.80     51.91 o 
   3   8   4       77.19       24.61     39.32 o 
   5   8   4       48.18       48.88     14.09 o 
  -5   9   4        0.27       -5.44      8.07 o 
  -4   9   4        0.47       -2.80      8.04 o 
  -3   9   4       21.18       37.10     14.82 o 
  -2   9   4       42.83       41.33     17.31 o 
  -1   9   4        0.51       20.30     12.49 o 
   0   9   4       19.15        5.95     43.18 o 
   2   9   4      142.72      165.40     31.80 o 
   3   9   4       13.16       16.76     11.00 o 
   4   9   4       39.19       47.41     12.91 o 
  -5  10   4      113.22      141.15     20.23 o 
  -4  10   4        1.23       16.23     10.43 o 
  -3  10   4      133.11      115.77     25.12 o 
  -2  10   4      216.73      181.88     74.71 o 
   2  10   4      127.04      174.69     22.94 o 
   3  10   4       26.37       30.26      8.67 o 
  -3  11   4      175.85       33.98     22.77 o 
  -2  11   4      257.30       85.44     32.67 o 
  -8   1   5       35.36       60.11     17.87 o 
  -7   1   5       10.84       23.72     14.41 o 
  -6   1   5      636.80      820.53     70.53 o 
  -5   1   5      204.77      108.73     52.96 o 
  -4   1   5     1939.82     2088.10     76.12 o 
  -3   1   5      924.67      960.53     37.95 o 
  -2   1   5      212.35      218.27     17.32 o 
  -1   1   5     1434.67     1511.05     63.74 o 
   0   1   5     1042.43      902.36     49.47 o 
   1   1   5      253.77      236.67     23.43 o 
   2   1   5     9282.16     9155.04    432.82 o 
   3   1   5      227.24      229.37     16.49 o 
   4   1   5      949.90      974.13     52.46 o 
   5   1   5      322.98      333.87     24.61 o 
   6   1   5        4.78        6.59      5.62 o 
   7   1   5       50.53       44.66      9.52 o 
  -8   2   5        1.63       10.62     10.37 o 
  -7   2   5        3.74       -5.58      8.12 o 
  -6   2   5        6.59       13.09     20.03 o 
  -5   2   5      168.55      177.40     22.22 o 
  -4   2   5      150.25      137.61     20.45 o 
  -3   2   5     2250.43     2306.50     72.08 o 
  -2   2   5     6083.61     6227.85    128.76 o 
  -1   2   5     3272.82     3115.01     92.64 o 
   0   2   5     1223.21     1277.64     87.90 o 
   1   2   5      120.92      131.46     18.85 o 
   2   2   5      555.71      503.59     54.39 o 
   3   2   5      508.71      495.12     30.53 o 
   4   2   5     1206.20     1185.83     45.89 o 
   5   2   5      466.79      449.82     46.45 o 
   6   2   5       25.00       36.43     13.02 o 
  -8   3   5       15.21       15.63     11.36 o 
  -7   3   5      314.84      343.55     47.60 o 
  -6   3   5       64.70       71.41     26.09 o 
  -5   3   5     2008.56     2048.11     82.95 o 
  -4   3   5      214.03      206.04     23.14 o 
  -3   3   5     1383.13     1423.72    125.20 o 
  -2   3   5      299.98      232.78     26.11 o 
  -1   3   5     1297.77     1229.55     65.20 o 
   0   3   5     3532.69     3577.41    176.14 o 
   1   3   5     9726.22     7340.95   1071.83 o 
   2   3   5      358.76      333.84     23.80 o 
   3   3   5     5254.25     4899.03    236.42 o 
   4   3   5      536.61      540.32     32.01 o 
   5   3   5       17.02       24.89     14.17 o 
   6   3   5       70.57       80.16     20.77 o 
  -8   4   5      130.50      106.10     21.94 o 
  -7   4   5        0.96       -5.73      8.28 o 
  -6   4   5      182.76      183.38     26.27 o 
  -5   4   5      107.93      108.99     22.71 o 
  -4   4   5      945.10      956.71     50.91 o 
  -3   4   5     1588.42     1532.31     94.89 o 
  -2   4   5     1105.57     1069.19     87.29 o 
  -1   4   5     1224.73     1193.04     71.32 o 
   0   4   5     1358.49     1463.37     80.91 o 
   1   4   5        0.40        5.24     10.45 o 
   2   4   5       73.55       68.92      8.76 o 
   3   4   5     1100.85      987.53     52.11 o 
   4   4   5      162.61      139.98     18.68 o 
   5   4   5       74.29       81.48     14.43 o 
   6   4   5       70.95       64.09     11.33 o 
  -8   5   5       30.53       30.25     10.65 o 
  -7   5   5        0.03        0.49      7.20 o 
  -6   5   5      627.10      650.59     63.58 o 
  -5   5   5      126.75      141.00     16.63 o 
  -4   5   5      161.56      163.72     20.05 o 
  -3   5   5      528.62      535.84     31.58 o 
  -2   5   5        9.42        5.84      7.46 o 
  -1   5   5      418.71      473.24     38.45 o 
   0   5   5      581.01      648.62     44.22 o 
   1   5   5       20.16       15.78     14.79 o 
   2   5   5     1811.84     1661.52     76.01 o 
   3   5   5      339.34      290.02     29.16 o 
   4   5   5      680.39      622.41     42.52 o 
   5   5   5       62.41       56.25      9.87 o 
   6   5   5       48.61       39.26      8.36 o 
  -7   6   5        0.02        2.77      5.28 o 
  -6   6   5       24.04       27.34      9.87 o 
  -5   6   5       52.58       51.26     13.73 o 
  -4   6   5       14.12        4.16      9.06 o 
  -3   6   5       20.23       13.70     10.03 o 
  -2   6   5       87.84      101.17     19.88 o 
  -1   6   5        9.46        9.12     10.21 o 
   0   6   5       54.30       29.42     21.84 o 
   1   6   5      116.64       91.83     29.67 o 
   2   6   5       13.57       23.20     14.23 o 
   3   6   5      120.22      102.13     17.87 o 
   4   6   5        0.98       -2.65      5.72 o 
   5   6   5        4.85       -3.68      6.64 o 
  -7   7   5        0.14       -4.26     11.37 o 
  -6   7   5      513.89      453.02    113.32 o 
  -5   7   5        2.29        6.00     10.14 o 
  -4   7   5       74.32       71.64     19.29 o 
  -3   7   5      102.70       87.30     19.78 o 
  -2   7   5       52.77       41.70     16.64 o 
  -1   7   5      305.13      332.83     38.24 o 
   0   7   5      775.05      697.34    166.53 o 
   1   7   5       33.95       42.11     21.33 o 
   2   7   5     1162.84     1119.67     77.86 o 
   3   7   5       49.78       30.00     13.88 o 
   4   7   5      174.44      152.87     21.28 o 
  -6   8   5        5.27       18.53      9.92 o 
  -5   8   5       98.72      122.10     21.72 o 
  -4   8   5      221.53      233.93     41.72 o 
  -3   8   5      536.20      600.02    129.14 o 
  -2   8   5      657.28      731.95    140.88 o 
  -1   8   5      645.87      576.88     55.20 o 
   0   8   5       24.32        3.09     32.59 o 
   1   8   5       36.52       28.77     17.26 o 
   4   8   5      182.09      216.49     24.41 o 
  -5   9   5      187.18      220.01     24.97 o 
  -4   9   5        1.40       -0.27      7.59 o 
  -3   9   5      111.58      131.83     23.94 o 
  -2   9   5      149.64      119.61     26.97 o 
  -1   9   5      367.62      176.54     62.99 o 
   0   9   5      338.01      118.21     59.05 o 
   2   9   5      145.25      185.46     29.44 o 
   3   9   5      498.09      605.44     47.68 o 
  -4  10   5      107.73      115.62     33.60 o 
  -3  10   5      158.68      133.27     41.51 o 
  -2  10   5      140.29       24.89     35.20 o 
  -1  10   5       58.39       35.50     33.58 o 
   0  10   5      249.10      174.72     24.50 o 
   3  10   5       66.66       51.00      9.02 o 
  -3  11   5       34.15       17.98     17.88 o 
  -2  11   5       17.25       17.04     18.44 o 
  -8   0   6       45.14       67.69     19.30 o 
  -7   0   6        6.01      -10.02     15.41 o 
  -6   0   6      822.79     1095.79     93.68 o 
  -5   0   6      381.03      445.76     56.24 o 
  -4   0   6      311.43      295.95     40.71 o 
  -3   0   6      943.49     1003.70     56.97 o 
  -2   0   6     1631.88     1623.21    105.38 o 
  -1   0   6     1032.53     1108.92     88.69 o 
   0   0   6    26166.74    28652.47    449.90 o 
   1   0   6      122.66       91.08     37.29 o 
   2   0   6     7136.74     6249.81   2086.43 o 
   3   0   6       62.32       66.91     26.99 o 
   4   0   6      773.50      853.08     69.02 o 
   5   0   6       22.61       30.09     14.30 o 
   6   0   6        5.74        5.17      6.13 o 
  -8   1   6        2.71        8.09      5.69 o 
  -7   1   6       10.24       17.42     20.49 o 
  -6   1   6       43.06       53.52     17.99 o 
  -5   1   6      110.19       50.23     32.10 o 
  -4   1   6     1495.34     1628.21     80.67 o 
  -3   1   6     2095.10     2101.08     77.31 o 
  -2   1   6     3459.69     3897.17    110.33 o 
  -1   1   6     3666.89     3949.52    118.23 o 
   0   1   6      141.88      114.20     17.89 o 
   1   1   6        0.65       14.87     15.40 o 
   2   1   6       98.15      102.45     14.26 o 
   3   1   6      318.51      293.09     18.19 o 
   4   1   6      341.54      343.13     21.06 o 
   5   1   6      229.26      235.17     24.39 o 
   6   1   6       72.56       70.85     10.81 o 
  -8   2   6        1.99        1.79      7.91 o 
  -7   2   6      112.04      119.31     22.80 o 
  -6   2   6        3.27       14.10     24.24 o 
  -5   2   6      215.24       77.81     41.17 o 
  -4   2   6      545.95      606.46     37.02 o 
  -3   2   6       59.36       64.53     14.51 o 
  -2   2   6      155.48      112.11     18.06 o 
  -1   2   6     6837.08     7127.20    225.93 o 
   0   2   6     2527.96     3009.41    112.44 o 
   1   2   6     7224.11     6607.75    290.55 o 
   2   2   6      752.25      708.23     75.82 o 
   3   2   6     1508.13     1434.93     47.74 o 
   4   2   6        5.11        6.31      4.87 o 
   5   2   6      109.91      114.62     16.94 o 
   6   2   6       22.90       22.49      6.14 o 
  -8   3   6       28.63       27.37     13.32 o 
  -7   3   6        0.04       10.52      8.66 o 
  -6   3   6       14.88        9.19     15.49 o 
  -5   3   6        0.26        3.38     16.71 o 
  -4   3   6      145.19      149.36     21.92 o 
  -3   3   6       61.29       50.07     17.20 o 
  -2   3   6       13.94       16.35      8.52 o 
  -1   3   6      110.11      138.46     21.90 o 
   0   3   6      127.44      124.72     21.81 o 
   1   3   6        9.25       18.15      6.75 o 
   2   3   6      140.51      134.93     11.52 o 
   3   3   6      101.45       91.75     16.66 o 
   4   3   6       15.95        9.01      4.61 o 
   5   3   6       12.26        6.12      4.59 o 
   6   3   6        0.76        5.45      4.89 o 
  -8   4   6       10.65       18.11     10.78 o 
  -7   4   6      109.91      124.11     27.88 o 
  -6   4   6       69.79       87.21     27.79 o 
  -5   4   6      257.75      220.76     26.71 o 
  -4   4   6      287.78      314.36     23.34 o 
  -3   4   6       22.04       15.69     11.58 o 
  -2   4   6      186.29      153.03     29.58 o 
  -1   4   6     4438.84     4649.46    137.69 o 
   0   4   6      289.70      273.27     21.41 o 
   1   4   6     7150.91     6996.20     92.05 o 
   2   4   6      698.10      666.94     28.18 o 
   3   4   6      567.20      497.56     37.38 o 
   4   4   6       28.28       23.79      7.34 o 
   5   4   6       29.62       34.50      8.12 o 
   6   4   6       13.41       11.92      5.51 o 
  -8   5   6       26.66       14.82      7.57 o 
  -7   5   6       32.51       37.10     15.10 o 
  -6   5   6       37.34       43.31     13.50 o 
  -5   5   6       70.20       88.34     17.38 o 
  -4   5   6      558.41      667.35     47.14 o 
  -3   5   6      944.90     1012.47     58.88 o 
  -2   5   6     2265.47     2392.92     90.54 o 
  -1   5   6      953.52     1051.45     72.96 o 
   0   5   6      758.54      806.96     51.09 o 
   1   5   6      112.96       95.17     19.71 o 
   2   5   6        6.11       15.14      8.28 o 
   3   5   6       64.77       50.46     17.08 o 
   4   5   6      498.17      469.06     61.77 o 
   5   5   6      283.96      238.75     25.54 o 
  -7   6   6        2.63        1.83      7.09 o 
  -6   6   6       26.52       32.21     13.30 o 
  -5   6   6      141.85      132.15     16.12 o 
  -4   6   6      342.68      283.60     26.25 o 
  -3   6   6      307.95      296.18     31.58 o 
  -2   6   6      526.65      607.92     44.76 o 
  -1   6   6       50.06       18.59     16.30 o 
   0   6   6     4621.70     5467.31    587.24 o 
   1   6   6        0.43       -3.52      7.20 o 
   2   6   6     3441.44     3486.80    110.55 o 
   3   6   6       23.18       35.76     15.40 o 
   4   6   6      406.54      426.28     50.98 o 
   5   6   6        3.24        3.59      4.93 o 
  -7   7   6        1.64       -3.61     13.87 o 
  -6   7   6        0.10       25.56     18.97 o 
  -5   7   6       29.16       19.27     11.16 o 
  -4   7   6      127.35      149.09     27.66 o 
  -3   7   6      486.20      506.91     50.56 o 
  -2   7   6      404.79      399.36     41.48 o 
  -1   7   6     1024.64      919.61    151.48 o 
   0   7   6       55.66       12.43     24.02 o 
   1   7   6      100.36       70.17     50.72 o 
   2   7   6        5.22       -3.84      6.66 o 
   3   7   6       33.33       38.59     13.66 o 
   4   7   6       93.29      116.64     19.08 o 
  -6   8   6        9.31        3.12     13.19 o 
  -5   8   6       37.44       40.31     12.86 o 
  -4   8   6       13.97       22.60     11.26 o 
  -3   8   6       26.14       40.35     15.61 o 
  -2   8   6       39.66       27.14     14.26 o 
  -1   8   6      565.98      258.87     68.36 o 
   1   8   6      801.51      766.05     59.94 o 
   4   8   6        0.29       -3.22      5.49 o 
  -5   9   6        0.01       -6.45     14.26 o 
  -4   9   6        1.04       -2.23      6.85 o 
  -3   9   6       17.96       10.76     23.06 o 
  -2   9   6        8.35      -29.77     32.24 o 
  -1   9   6       59.56      -10.01     32.47 o 
   0   9   6        9.19        0.23     14.55 o 
   2   9   6        6.95       -8.31     34.54 o 
   3   9   6        1.08        7.69      4.22 o 
  -4  10   6       12.04       62.22     29.04 o 
  -3  10   6        1.21       11.19     18.82 o 
  -2  10   6       60.62       18.30     26.24 o 
  -1  10   6      216.01      110.03     52.56 o 
   0  10   6        5.69        0.48      6.49 o 
   2  10   6        2.51        2.40      4.69 o 
  -8   1   7       23.27       25.96      8.02 o 
  -7   1   7       44.68       38.73     22.89 o 
  -6   1   7       42.27       27.11     21.37 o 
  -5   1   7      663.22      233.61    284.39 o 
  -4   1   7       72.32       37.70     18.87 o 
  -3   1   7     3393.67     3639.64    146.08 o 
  -2   1   7     5098.10     5692.79    290.59 o 
  -1   1   7     1535.95     1628.71     84.66 o 
   0   1   7     4116.84     3924.63    132.75 o 
   1   1   7       45.02       47.36     10.50 o 
   2   1   7     1061.99     1024.53     42.98 o 
   3   1   7      128.30      140.69     15.16 o 
   4   1   7        2.70        3.34      4.59 o 
   5   1   7       64.41       64.15     16.48 o 
   6   1   7       40.24       40.54      6.99 o 
  -8   2   7       20.34       26.55     13.45 o 
  -7   2   7       12.73       14.86     17.20 o 
  -6   2   7       45.66       12.33     22.66 o 
  -5   2   7      107.19       48.01     29.59 o 
  -4   2   7      274.57      259.32     21.57 o 
  -3   2   7     1662.97     1978.59    105.20 o 
  -2   2   7      626.25      657.83     53.81 o 
  -1   2   7     1179.31     1220.34     88.83 o 
   0   2   7     1660.87     1653.74     90.24 o 
   1   2   7      207.79      199.26     13.85 o 
   2   2   7       27.14       26.25      7.66 o 
   3   2   7      302.62      290.32     29.68 o 
   4   2   7      233.61      247.97     24.20 o 
   5   2   7      104.47      108.29     14.25 o 
   6   2   7       51.66       38.46      8.94 o 
  -8   3   7       39.27       52.14     16.65 o 
  -7   3   7       29.41       22.31     11.42 o 
  -6   3   7      396.17      433.44     57.90 o 
  -5   3   7       57.27       62.90     24.14 o 
  -4   3   7     1259.31     1322.31     74.21 o 
  -3   3   7     1143.08     1304.42     73.19 o 
  -2   3   7     2973.15     3307.01    219.17 o 
  -1   3   7     4982.19     4483.94    189.89 o 
   0   3   7       19.95       22.63      5.02 o 
   1   3   7     4526.06     4345.20     66.38 o 
   2   3   7      965.51      956.39     38.31 o 
   3   3   7      653.45      609.52     46.58 o 
   4   3   7      175.02      175.21     20.18 o 
   5   3   7       11.75        2.71      5.48 o 
  -8   4   7       47.44       53.60     14.97 o 
  -7   4   7        2.34        5.53     10.15 o 
  -6   4   7        5.28        5.57     13.60 o 
  -5   4   7       38.32        1.09     11.19 o 
  -4   4   7      377.71      370.51     25.54 o 
  -3   4   7      557.34      587.70     35.98 o 
  -2   4   7     1813.53     2045.82     83.94 o 
  -1   4   7      875.25      890.93     45.56 o 
   0   4   7     1010.24     1023.39     64.45 o 
   1   4   7      515.33      523.40     26.28 o 
   2   4   7      383.90      394.76     22.78 o 
   3   4   7      476.86      448.12     35.39 o 
   4   4   7       41.28       51.01     10.89 o 
   5   4   7       14.91       16.41      7.44 o 
  -8   5   7        5.94        9.20      5.89 o 
  -7   5   7       23.31       30.43     13.30 o 
  -6   5   7       22.60       14.38      8.76 o 
  -5   5   7      277.29      287.97     31.01 o 
  -4   5   7      102.83      126.47     17.55 o 
  -3   5   7     1181.08     1276.30     54.19 o 
  -2   5   7     1165.52     1281.00     79.67 o 
  -1   5   7     1205.10     1296.22     93.05 o 
   0   5   7     2964.98     2522.45    443.98 o 
   1   5   7       68.23       69.12     21.00 o 
   2   5   7      374.50      360.32     31.67 o 
   3   5   7       57.82       50.86     12.16 o 
   4   5   7       13.01        4.66      6.78 o 
   5   5   7        7.31        6.01      3.95 o 
  -7   6   7        0.25        2.94     11.02 o 
  -6   6   7        0.11        3.06      6.51 o 
  -5   6   7        0.86        6.18     11.07 o 
  -4   6   7       15.26       13.32      6.95 o 
  -3   6   7        5.42        7.34     11.09 o 
  -2   6   7       35.52       23.50     13.95 o 
  -1   6   7       30.83       24.04     25.58 o 
   0   6   7        5.27        2.53     26.99 o 
   1   6   7       51.78       65.88     14.34 o 
   2   6   7       85.51       85.20     15.80 o 
   3   6   7       43.15       36.59      9.33 o 
   4   6   7        0.38        1.47      4.02 o 
  -7   7   7        5.65       -5.38     11.10 o 
  -6   7   7       13.37        1.62     13.46 o 
  -5   7   7      231.68      250.89     30.78 o 
  -4   7   7        0.50        8.61     10.82 o 
  -3   7   7      560.98      591.24     88.02 o 
  -2   7   7      618.21      725.14     93.46 o 
  -1   7   7      290.10      117.34     47.28 o 
   0   7   7     1604.44     1529.87     96.58 o 
   1   7   7       92.51       92.98     24.47 o 
   3   7   7       71.13       75.79     17.85 o 
   4   7   7       17.67       21.70      7.30 o 
  -6   8   7        0.06       19.96     17.33 o 
  -5   8   7       15.20       20.78     18.06 o 
  -4   8   7       53.00       56.23     25.38 o 
  -3   8   7      477.13      591.32     82.90 o 
  -2   8   7      316.94      338.92     69.05 o 
  -1   8   7      488.76      184.16     67.83 o 
   0   8   7      345.57      212.44    120.22 o 
   1   8   7       37.39       27.03     13.45 o 
   2   8   7       70.16       75.00     16.38 o 
   3   8   7      217.55      232.82     25.11 o 
  -5   9   7       21.32       47.13     21.85 o 
  -4   9   7      230.84      325.01     52.99 o 
  -3   9   7       36.22       25.68     24.67 o 
  -2   9   7      133.38       42.04     38.84 o 
   0   9   7       12.32        7.94      8.53 o 
   2   9   7      249.87      266.36     26.68 o 
  -4  10   7       36.35       17.69     17.05 o 
  -3  10   7       61.76      -22.41     23.57 o 
  -2  10   7      191.65       68.10     33.86 o 
  -1  10   7      101.77       47.68     35.62 o 
   0  10   7       63.70       58.14     11.55 o 
   1  10   7       13.51       -1.71     16.20 o 
  -8   0   8       47.73       43.18     16.66 o 
  -7   0   8      142.12       62.64     30.42 o 
  -6   0   8       63.41       34.28     34.23 o 
  -5   0   8     1804.63     2031.17    189.72 o 
  -4   0   8       29.08       60.45     39.92 o 
  -3   0   8     2323.36     2313.44     98.26 o 
  -2   0   8      712.75      758.48    119.93 o 
  -1   0   8      150.95      146.95     40.04 o 
   0   0   8      661.69      635.97     44.83 o 
   1   0   8     2877.18     3066.89    122.47 o 
   2   0   8      283.61      262.47     37.47 o 
   3   0   8     2383.30     2437.99    109.61 o 
   4   0   8       42.15       45.35     14.25 o 
   5   0   8       80.73       82.44     16.18 o 
  -8   1   8        3.70       11.59      6.39 o 
  -7   1   8        7.31       -5.76     14.30 o 
  -6   1   8       17.21        7.18     14.42 o 
  -5   1   8       21.20        5.48      9.97 o 
  -4   1   8      164.49      158.04     20.43 o 
  -3   1   8      727.89      688.11     40.69 o 
  -2   1   8     2378.85     2682.78    170.72 o 
  -1   1   8     1760.52     1859.69     99.82 o 
   0   1   8      677.75      616.87     27.35 o 
   1   1   8       82.76       85.91     11.15 o 
   2   1   8        0.22       -6.07     14.58 o 
   3   1   8       98.19       98.11     16.35 o 
   4   1   8      192.80      187.22     19.38 o 
   5   1   8      151.59      151.22     14.89 o 
  -8   2   8       26.29       32.95     14.23 o 
  -7   2   8        4.90       -1.13     14.10 o 
  -6   2   8      154.29      106.40     78.34 o 
  -5   2   8      188.86       52.72     62.50 o 
  -4   2   8     1884.80     1888.95     65.79 o 
  -3   2   8      257.36      270.52     28.55 o 
  -2   2   8      269.29      256.84     38.27 o 
  -1   2   8      478.99      515.39     34.44 o 
   0   2   8      292.42      298.39     16.68 o 
   1   2   8        2.82        3.95      3.88 o 
   2   2   8     1398.32     1374.06     46.93 o 
   3   2   8       50.27       45.83      9.35 o 
   4   2   8      439.48      419.84     29.25 o 
   5   2   8       52.10       45.67      7.71 o 
  -8   3   8        1.30       16.08     10.90 o 
  -7   3   8        0.04       -6.18     11.26 o 
  -6   3   8        1.77      -12.24     15.79 o 
  -5   3   8        1.80       -0.77      5.11 o 
  -4   3   8       80.64       29.39     30.14 o 
  -3   3   8       10.37       26.90     12.75 o 
  -2   3   8      162.19      160.40     20.34 o 
  -1   3   8        0.90        6.47      5.94 o 
   0   3   8      135.36      124.30     16.96 o 
   1   3   8        4.72        3.32      4.54 o 
   2   3   8       64.53       53.36     10.01 o 
   3   3   8       80.91       83.90     11.76 o 
   4   3   8        1.37        5.95      5.10 o 
   5   3   8        7.65        1.06      4.68 o 
  -8   4   8        0.07        9.76      7.81 o 
  -7   4   8        3.63        7.25      6.65 o 
  -6   4   8      176.99      178.01     36.65 o 
  -5   4   8       74.03       27.81     31.63 o 
  -4   4   8     1356.39     1523.31    118.58 o 
  -3   4   8      116.43      137.79     30.49 o 
  -2   4   8      446.04      442.07     84.50 o 
  -1   4   8      203.07      182.61     18.37 o 
   0   4   8      559.53      590.12     25.68 o 
   1   4   8       38.39       41.27      7.70 o 
   2   4   8     1480.53     1570.00     59.15 o 
   3   4   8        0.74       -2.63      5.33 o 
   4   4   8      158.64      171.26     17.21 o 
   5   4   8      110.23       91.65     13.15 o 
  -7   5   8        6.77        4.95      7.09 o 
  -6   5   8        3.23        2.55      6.78 o 
  -5   5   8        0.04        2.62      8.71 o 
  -4   5   8      216.28      240.61     50.63 o 
  -3   5   8      500.47      520.36     64.02 o 
  -2   5   8      912.20     1019.89     89.47 o 
  -1   5   8     1671.15     1899.73    120.64 o 
   0   5   8       37.02       23.41      9.64 o 
   1   5   8        0.59       -1.15      5.90 o 
   2   5   8       21.28       20.11      9.17 o 
   3   5   8        0.74        1.57      4.65 o 
   4   5   8      309.12      314.39     34.38 o 
  -7   6   8       66.80       32.93     20.49 o 
  -6   6   8       12.62        2.85     14.42 o 
  -5   6   8      553.02      467.40    115.62 o 
  -4   6   8        0.00        3.36      5.57 o 
  -3   6   8      818.87     1114.99    105.91 o 
  -2   6   8      501.68      618.30     92.44 o 
  -1   6   8      391.13      153.99     37.79 o 
   0   6   8       77.05       31.93     41.40 o 
   1   6   8      689.40      741.86     37.21 o 
   2   6   8       59.12       65.27     12.96 o 
   3   6   8      598.59      622.96    110.12 o 
   4   6   8        7.30       10.71      3.77 o 
  -6   7   8        2.87        3.73     15.27 o 
  -5   7   8       28.68       42.36     27.43 o 
  -4   7   8       89.26      122.04     36.74 o 
  -3   7   8      317.21      443.47     69.39 o 
  -2   7   8      466.57      423.22     72.41 o 
  -1   7   8      107.29      104.50     46.96 o 
   0   7   8      209.07      159.73     71.40 o 
   1   7   8       16.27        9.82      7.67 o 
   2   7   8       22.77       32.19     12.84 o 
   3   7   8       26.59       34.49     10.86 o 
  -6   8   8       39.38       56.64     22.87 o 
  -5   8   8       13.16       11.47     16.86 o 
  -4   8   8      150.97      166.56     40.87 o 
  -3   8   8       75.10       68.69     32.43 o 
  -2   8   8       86.86       64.17     35.73 o 
  -1   8   8        3.54        8.54     11.08 o 
   0   8   8      110.89      108.42     18.13 o 
   1   8   8        0.01        1.76      4.46 o 
   2   8   8      164.17      192.65     24.60 o 
   3   8   8        0.04        2.78      3.64 o 
  -5   9   8        0.06       18.87     17.31 o 
  -4   9   8        5.42      -17.35     17.35 o 
  -3   9   8        2.65        7.18     20.47 o 
  -2   9   8       38.44       27.37     28.27 o 
  -1   9   8        2.06        1.61      7.92 o 
   0   9   8        0.10       -0.15      4.03 o 
   1   9   8       53.20       26.28     28.33 o 
   2   9   8        1.58       -1.93      3.71 o 
  -3  10   8        0.45        6.82      5.96 o 
  -2  10   8       14.94        6.29      6.27 o 
  -1  10   8       41.14       21.57      7.87 o 
  -8   1   9        3.80        2.22      5.98 o 
  -7   1   9       92.22       28.21     17.67 o 
  -6   1   9        9.73        5.07     10.59 o 
  -5   1   9      247.97       94.89     99.82 o 
  -4   1   9       22.27       15.19      7.12 o 
  -3   1   9        0.23        0.44      8.37 o 
  -2   1   9      542.90      551.12     25.33 o 
  -1   1   9     1406.12     1478.21     43.76 o 
   0   1   9      479.14      512.07     32.95 o 
   1   1   9     2888.10     2907.60    395.90 o 
   2   1   9      278.97      273.18     22.46 o 
   3   1   9      550.09      534.57     24.69 o 
   4   1   9       17.18       17.54      4.81 o 
   5   1   9       71.97       61.92     10.73 o 
  -8   2   9        8.61       13.23      9.41 o 
  -7   2   9       15.10        9.77     10.62 o 
  -6   2   9       12.30       10.65      8.58 o 
  -5   2   9        4.55        6.93      5.63 o 
  -4   2   9      360.39      363.11     36.04 o 
  -3   2   9      505.04      543.82     30.12 o 
  -2   2   9     1274.98     1343.94     59.41 o 
  -1   2   9     1088.94     1083.74     41.45 o 
   0   2   9      324.15      300.25     18.70 o 
   1   2   9        6.00        3.75      3.91 o 
   2   2   9        3.59        3.92      4.87 o 
   3   2   9       76.45       73.98     10.82 o 
   4   2   9       32.46       30.77      7.55 o 
   5   2   9       36.69       28.14      7.39 o 
  -8   3   9       14.31       14.16      9.81 o 
  -7   3   9        0.00       -8.85     11.47 o 
  -6   3   9      423.44      444.66     59.23 o 
  -4   3   9      245.12       86.77     71.38 o 
  -3   3   9      276.77      249.89     32.25 o 
  -2   3   9       71.70       54.88     10.99 o 
  -1   3   9      513.71      482.38     25.42 o 
   0   3   9     4362.13     4307.14     74.58 o 
   1   3   9       48.77       44.93      9.21 o 
   2   3   9     1758.71     1789.84     56.08 o 
   3   3   9       25.66       22.08      6.51 o 
   4   3   9      316.28      320.83     25.45 o 
  -8   4   9        9.05        8.71      6.61 o 
  -7   4   9       16.21       13.27      7.65 o 
  -6   4   9        7.43        0.65      5.98 o 
  -5   4   9       45.60       16.24     14.55 o 
  -4   4   9        2.18       12.96     10.76 o 
  -3   4   9      384.07      437.07     46.26 o 
  -2   4   9      331.15      297.04     49.75 o 
  -1   4   9      622.15      605.65     29.03 o 
   0   4   9      774.25      806.98     32.42 o 
   1   4   9      468.34      486.34     26.40 o 
   2   4   9       94.94       95.98     13.15 o 
   3   4   9       26.43       25.99     10.14 o 
   4   4   9       53.03       60.86     10.92 o 
  -7   5   9       37.74       32.26     22.83 o 
  -6   5   9       17.80       17.15      7.38 o 
  -5   5   9       69.32       66.03     19.01 o 
  -4   5   9        0.41       12.51     11.87 o 
  -3   5   9       17.58       22.01     13.82 o 
  -2   5   9      581.34      497.86    113.50 o 
  -1   5   9      266.24      241.14     36.92 o 
   0   5   9      297.40      328.71     38.10 o 
   1   5   9      915.90      850.14     48.16 o 
   2   5   9       22.78       26.67      9.13 o 
   3   5   9      509.27      502.44     90.16 o 
   4   5   9       15.97       16.55      6.56 o 
  -7   6   9        6.23        5.98     11.33 o 
  -6   6   9        1.18      -17.76     17.76 o 
  -5   6   9        0.25        2.44      6.59 o 
  -4   6   9        1.18       -1.92     11.61 o 
  -3   6   9      100.88      126.47     21.84 o 
  -2   6   9        6.92       12.29     24.66 o 
  -1   6   9        0.39       -4.40      6.07 o 
   0   6   9        0.99        2.45      6.20 o 
   1   6   9       27.43       32.11     10.32 o 
   2   6   9       77.02       97.46     20.97 o 
   3   6   9        0.15        0.41      6.13 o 
  -6   7   9        0.41       -3.11     12.15 o 
  -5   7   9      107.96      112.62     32.20 o 
  -4   7   9        0.79       -2.50     18.52 o 
  -3   7   9       31.33       29.25     25.75 o 
  -2   7   9      376.43      102.11     43.71 o 
  -1   7   9       93.14       97.78     16.12 o 
   0   7   9        2.50        3.86      6.24 o 
   1   7   9      782.58      800.48    117.55 o 
   2   7   9        3.33        2.55      6.16 o 
   3   7   9      216.92      218.45     20.41 o 
  -5   8   9        5.43       15.06     15.79 o 
  -4   8   9       52.25       92.90     34.63 o 
  -3   8   9       19.29       12.64     28.73 o 
  -2   8   9      296.68      224.15    113.13 o 
  -1   8   9      179.94      105.63     82.85 o 
   0   8   9      304.77      335.01     43.78 o 
   1   8   9       15.08       19.45      9.18 o 
   2   8   9        0.99        0.93      5.14 o 
  -4   9   9       62.87       38.77     10.81 o 
  -3   9   9       84.97       38.83     18.92 o 
  -2   9   9        9.98        7.80      7.41 o 
  -1   9   9       20.65       11.82      8.77 o 
   0   9   9      358.06      325.42     27.93 o 
  -7   0  10       13.06       -5.99     12.70 o 
  -5   0  10       21.29       13.86     13.81 o 
  -4   0  10     1383.81     1449.94    287.87 o 
  -3   0  10      184.27      224.86     29.97 o 
  -2   0  10     1641.69     1838.00    152.02 o 
  -1   0  10     1761.58     1849.42     89.74 o 
   0   0  10      249.14      235.62     38.07 o 
   1   0  10     1404.02     1409.60     94.42 o 
   2   0  10      256.33      284.54     40.38 o 
   3   0  10      608.68      594.76     33.21 o 
   4   0  10       54.14       58.61     11.50 o 
  -8   1  10        5.62        6.80      8.86 o 
  -7   1  10        9.07        3.02      9.54 o 
  -6   1  10        5.86        1.24      8.79 o 
  -5   1  10        0.01       -6.58      6.58 o 
  -4   1  10      167.48      180.25     41.79 o 
  -3   1  10      441.10      457.39     42.52 o 
  -2   1  10      276.38      273.85     19.16 o 
  -1   1  10      305.37      281.19     23.64 o 
   0   1  10      695.05      724.15     41.48 o 
   1   1  10      237.85      255.73     21.63 o 
   2   1  10        9.59       14.82      6.61 o 
   3   1  10       18.12       18.75      5.04 o 
   4   1  10       57.82       58.59     12.17 o 
  -8   2  10        6.41        3.28      5.15 o 
  -7   2  10        5.06        2.10     10.59 o 
  -6   2  10        4.34       -5.18      7.83 o 
  -4   2  10       60.75       26.44     18.45 o 
  -3   2  10     1250.30     1364.82    104.56 o 
  -2   2  10     1385.27     1476.65     48.60 o 
  -1   2  10      545.64      543.83     28.43 o 
   0   2  10      782.92      771.25     34.55 o 
   1   2  10      137.24      131.76     15.96 o 
   2   2  10      388.10      373.29     25.30 o 
   3   2  10        7.77       10.67      4.84 o 
   4   2  10       15.25        8.36      3.67 o 
  -8   3  10        1.50       -0.87      5.32 o 
  -7   3  10        2.10       13.21     12.95 o 
  -6   3  10       16.52       -7.69     20.94 o 
  -5   3  10        0.22        0.96      4.78 o 
  -4   3  10        0.60        8.20      9.47 o 
  -3   3  10        0.50        1.39      6.52 o 
  -2   3  10       31.26       22.56      8.82 o 
  -1   3  10       87.50       97.52     12.55 o 
   0   3  10      127.30      131.41     14.03 o 
   1   3  10       13.34       17.77      6.27 o 
   2   3  10        2.03        1.59      3.98 o 
   3   3  10        1.85        6.18      4.83 o 
   4   3  10       10.00       11.62      3.74 o 
  -7   4  10        5.63       11.51      7.40 o 
  -6   4  10        0.11        1.27      6.14 o 
  -5   4  10      163.77      166.75     24.32 o 
  -4   4  10       47.61       39.73     13.33 o 
  -3   4  10      770.98      808.09     58.13 o 
  -2   4  10      704.50      703.45    112.58 o 
  -1   4  10      292.94      327.23     24.97 o 
   0   4  10      514.72      506.49     31.85 o 
   1   4  10      114.98      119.60     14.67 o 
   2   4  10      442.44      434.06     40.08 o 
   3   4  10       33.62       40.21      8.00 o 
   4   4  10        5.54        4.52      3.41 o 
  -7   5  10        0.49        1.53      4.72 o 
  -6   5  10       50.29       26.65     13.40 o 
  -5   5  10        1.44       -6.65      6.65 o 
  -4   5  10       63.89       76.51     10.31 o 
  -3   5  10      270.76      341.77     31.89 o 
  -2   5  10      297.84      315.64     42.47 o 
  -1   5  10      564.40      671.20     42.83 o 
   0   5  10       93.99      113.92     18.20 o 
   1   5  10       97.37      130.33     26.46 o 
   2   5  10        0.42        0.28      4.63 o 
   3   5  10       27.54       37.33     11.16 o 
  -6   6  10       40.57       56.30     21.62 o 
  -5   6  10        5.78        5.94      4.80 o 
  -4   6  10      826.20     1092.83     59.15 o 
  -3   6  10        1.91       11.38      9.08 o 
  -2   6  10      188.33      233.93     25.47 o 
  -1   6  10      692.05      817.91     58.41 o 
   0   6  10       21.93       28.70     10.53 o 
   1   6  10      681.37      825.03     59.07 o 
   2   6  10       65.04       96.19     17.85 o 
   3   6  10      140.17      159.19     16.83 o 
  -6   7  10        0.60        0.04     11.99 o 
  -5   7  10       13.62        3.39      6.60 o 
  -4   7  10       79.06      110.09     24.09 o 
  -3   7  10      144.30      131.77     21.64 o 
  -2   7  10      205.54      194.00     32.19 o 
  -1   7  10       78.08       86.10     21.71 o 
   0   7  10      182.85      192.88     20.36 o 
   1   7  10       20.45       17.68      9.41 o 
   2   7  10        8.16        5.98      5.18 o 
  -5   8  10       85.34      126.87     26.83 o 
  -4   8  10       40.36       37.20     19.98 o 
  -3   8  10       40.02       21.71     15.99 o 
  -2   8  10       61.15       75.34     18.25 o 
  -1   8  10      126.01      105.44     19.95 o 
   0   8  10      102.49       96.55     24.15 o 
   1   8  10       29.38       21.32      7.17 o 
  -3   9  10        0.64        1.41      6.22 o 
  -2   9  10       11.45        8.77      6.02 o 
  -1   9  10        0.77        6.99      6.50 o 
  -8   1  11        1.70       -3.72      5.51 o 
  -7   1  11        5.58        1.59      8.37 o 
  -4   1  11      971.90     1030.24     62.83 o 
  -3   1  11       35.91       23.20     19.33 o 
  -2   1  11      194.72      201.35     24.41 o 
  -1   1  11      179.14      182.66     24.08 o 
   0   1  11       48.66       50.01     13.18 o 
   1   1  11       73.70       56.05     13.94 o 
   2   1  11      205.22      217.52     17.47 o 
   3   1  11       35.76       34.96      5.77 o 
  -8   2  11        3.14        3.69      5.93 o 
  -7   2  11       11.69       -0.71     10.41 o 
  -6   2  11        1.21        6.63      8.64 o 
  -5   2  11        3.33       13.01      7.10 o 
  -4   2  11        4.15       -3.02     10.62 o 
  -3   2  11       16.45        3.66     10.20 o 
  -2   2  11      970.92     1006.45     54.94 o 
  -1   2  11      967.92      956.85     89.56 o 
   0   2  11      145.92      141.49     20.60 o 
   1   2  11       43.82       39.31      8.38 o 
   2   2  11        0.14        4.58      4.27 o 
   3   2  11        1.70        0.09      2.39 o 
  -7   3  11       50.20       25.38     14.81 o 
  -6   3  11        6.28        8.71     12.85 o 
  -4   3  11       14.84        0.04     12.56 o 
  -3   3  11      640.69      792.34     47.76 o 
  -2   3  11        0.56        7.47      7.05 o 
  -1   3  11       97.81       80.53     13.64 o 
   0   3  11      266.78      262.27     27.98 o 
   1   3  11      416.23      458.43     26.98 o 
   2   3  11       54.73       51.71      8.60 o 
   3   3  11      416.10      425.87     52.58 o 
  -7   4  11        6.74        6.61      4.88 o 
  -6   4  11        2.91        9.00      7.37 o 
  -5   4  11        5.89        2.50      6.34 o 
  -4   4  11        6.55        9.32      7.51 o 
  -3   4  11      133.87      159.94     22.50 o 
  -2   4  11      146.94      153.73     31.22 o 
  -1   4  11      223.11      233.35     26.04 o 
   0   4  11      234.18      263.78     26.76 o 
   1   4  11       35.14       47.91     16.19 o 
   2   4  11       47.43       57.64     10.28 o 
   3   4  11       12.54       15.12      5.86 o 
  -6   5  11       96.70       26.21     29.95 o 
  -5   5  11       16.82       18.71      7.95 o 
  -4   5  11      138.02      157.99     24.73 o 
  -3   5  11       79.86      127.07     18.68 o 
  -2   5  11      148.32      162.15     21.73 o 
  -1   5  11       70.66       72.70     14.38 o 
   0   5  11        0.38       -1.08      6.80 o 
   1   5  11        0.04       81.79     18.42 o 
   2   5  11       96.00      110.60     17.98 o 
  -5   6  11        0.23        0.10     15.48 o 
  -4   6  11        1.57        3.71      6.91 o 
  -3   6  11        3.91        1.61      5.67 o 
  -2   6  11        1.81        4.51      9.04 o 
  -1   6  11        9.14       11.14      6.89 o 
   0   6  11        2.72       11.58     10.47 o 
   1   6  11       11.86        9.22      4.86 o 
   2   6  11        5.58        9.06      4.44 o 
  -4   7  11       77.06       89.59     17.21 o 
  -3   7  11       32.99       29.47     11.51 o 
  -2   7  11       81.90       67.69     17.37 o 
  -1   7  11       46.25       54.43     16.47 o 
   0   7  11       11.34       19.01      6.34 o 
   1   7  11        8.35       19.49      7.19 o 
  -4   8  11        0.57        5.35      4.93 o 
  -3   8  11       12.85       16.24      7.62 o 
  -2   8  11      128.00      114.33     18.37 o 
  -1   8  11      110.02       89.06     16.09 o 
  -7   0  12       14.29        4.30      9.47 o 
  -5   0  12      126.86       55.27     56.64 o 
  -4   0  12       24.73       15.11     13.42 o 
  -3   0  12       24.64       11.76     12.67 o 
  -2   0  12        0.89      -11.67     11.67 o 
  -1   0  12      116.54      148.53     30.96 o 
   0   0  12      441.63      439.18     51.06 o 
   1   0  12       78.72       78.70     21.25 o 
   2   0  12      711.98      677.19     49.09 o 
  -7   1  12        6.31        2.59      7.92 o 
  -6   1  12       20.29        4.55      5.83 o 
  -5   1  12        7.72       11.21      6.61 o 
  -4   1  12       91.79      123.99     18.85 o 
  -3   1  12      237.69      245.73     20.86 o 
  -2   1  12       71.35       59.60     10.19 o 
  -1   1  12      140.99      118.28     19.32 o 
   0   1  12      171.07      160.56     22.13 o 
   1   1  12      109.99      117.31     17.65 o 
   2   1  12        5.19        2.09      4.04 o 
   3   1  12        0.19        5.11      4.27 o 
  -7   2  12       25.61       -0.56      6.56 o 
  -6   2  12       12.15        4.36     17.57 o 
  -5   2  12       44.47        9.63     11.56 o 
  -4   2  12       48.22       16.26     20.56 o 
  -3   2  12       49.50       45.37     19.63 o 
  -2   2  12       64.11       59.62     12.58 o 
  -1   2  12      113.87      127.99     19.00 o 
   0   2  12      115.17      116.55     18.25 o 
   1   2  12      557.16      579.41     36.32 o 
   2   2  12       74.48       77.62     11.59 o 
  -7   3  12        0.21       -6.07      6.07 o 
  -6   3  12        0.14       -1.16      6.39 o 
  -5   3  12        2.86       -2.74      4.56 o 
  -4   3  12       13.87       13.58     12.41 o 
  -3   3  12       41.75       45.47     12.36 o 
  -2   3  12       12.47        5.84      8.85 o 
  -1   3  12        0.11        3.57      6.93 o 
   0   3  12       12.82        7.33      6.78 o 
   1   3  12        5.02        2.65      4.86 o 
   2   3  12        4.88        2.79      5.24 o 
  -6   4  12        1.54        3.31      8.77 o 
  -5   4  12       89.30      106.92     16.99 o 
  -4   4  12        6.60       19.88     12.08 o 
  -3   4  12       14.89       21.20      9.88 o 
  -2   4  12       52.44       47.15     19.38 o 
  -1   4  12      112.50      147.34     25.35 o 
   0   4  12       51.34       67.96     18.24 o 
   1   4  12      454.56      589.89     45.43 o 
   2   4  12       38.72       40.80      9.97 o 
  -6   5  12       17.20       12.78      6.84 o 
  -5   5  12        2.09        2.19      4.71 o 
  -4   5  12       22.90       27.02     11.82 o 
  -3   5  12       56.35       47.54     10.92 o 
  -2   5  12      142.85      174.69     21.99 o 
  -1   5  12       64.87       74.67     16.21 o 
   0   5  12      242.15      311.09     32.41 o 
   1   5  12        8.47        4.52      5.34 o 
   2   5  12       10.85        5.64      4.36 o 
  -4   6  12       82.51       94.42     12.81 o 
  -3   6  12       39.88       40.88      9.02 o 
  -2   6  12        3.35        8.91      5.40 o 
  -1   6  12       77.33      103.50     18.29 o 
   0   6  12      218.32      261.58     25.06 o 
   1   6  12        6.98        6.21      4.08 o 
  -4   7  12        9.32        9.56      6.08 o 
  -3   7  12       31.39       28.23     10.69 o 
  -2   7  12       16.33       17.31      9.88 o 
  -7   1  13       14.43        1.08      6.45 o 
  -6   1  13       32.52       10.91      7.22 o 
  -5   1  13        2.38       -1.21      5.53 o 
  -4   1  13        1.55        4.26      4.11 o 
  -3   1  13      353.92      364.95     29.57 o 
  -2   1  13      123.37      104.10     13.20 o 
  -1   1  13      413.93      402.67     31.54 o 
   0   1  13      351.77      340.13     27.87 o 
   1   1  13       35.75       35.68      8.41 o 
   2   1  13      120.81      107.36     16.10 o 
  -7   2  13        2.72        4.68      5.64 o 
  -6   2  13        2.00       -5.37      6.34 o 
  -5   2  13        2.48        3.12      5.60 o 
  -4   2  13        3.50        1.14      4.55 o 
  -3   2  13       12.15        6.69      6.05 o 
  -2   2  13       82.20       90.28     14.41 o 
  -1   2  13      213.06      211.72     22.14 o 
   0   2  13       94.05       99.60     14.84 o 
   1   2  13       57.42       61.88     10.41 o 
   2   2  13        7.58        5.63      5.07 o 
  -6   3  13       12.96        4.92      7.61 o 
  -5   3  13        4.18        3.71      4.60 o 
  -4   3  13      254.82      279.35     38.18 o 
  -3   3  13        0.04        4.96      7.84 o 
  -2   3  13      293.21      383.58     45.10 o 
  -1   3  13      309.41      343.62     35.96 o 
   0   3  13      113.66      121.08     21.34 o 
   1   3  13      250.27      279.05     27.08 o 
  -6   4  13        1.27        0.28      3.19 o 
  -5   4  13        5.89        4.43      3.98 o 
  -4   4  13       10.28       11.74      6.98 o 
  -3   4  13       19.58       18.04     10.20 o 
  -2   4  13      139.10      163.75     27.36 o 
  -1   4  13       49.00       57.13     13.55 o 
   0   4  13       87.67       89.08     16.01 o 
   1   4  13       25.67       35.48      8.72 o 
  -5   5  13       24.67       -2.22      4.36 o 
  -4   5  13        1.70        3.71      4.80 o 
  -3   5  13      137.05      163.61     23.48 o 
  -2   5  13       81.22       90.91     18.00 o 
  -1   5  13      160.44      181.44     14.92 o 
   0   5  13      130.44      133.70     16.31 o 
  -3   6  13        2.30        6.93      5.35 o 
  -2   6  13        7.59       17.14      6.39 o 
  -1   6  13       10.94        7.05      4.81 o 
  -6   0  14       14.29        8.21      4.87 o 
  -4   0  14        4.43       -2.70      4.82 o 
  -3   0  14      351.71      326.28     35.28 o 
  -2   0  14       31.25       29.29      7.55 o 
  -1   0  14       51.18       48.30      9.96 o 
   0   0  14       35.74       27.78      9.44 o 
   1   0  14       51.24       53.52     10.63 o 
  -6   1  14        3.21        2.85      3.93 o 
  -5   1  14        1.48        8.85      5.34 o 
  -4   1  14        0.43       -5.00      5.00 o 
  -3   1  14       25.09       27.65     12.13 o 
  -2   1  14       52.48       57.48      8.76 o 
  -1   1  14       74.37       70.22     11.59 o 
   0   1  14       64.52       61.10      9.75 o 
   1   1  14       30.82       27.57      5.14 o 
  -6   2  14       16.26        2.38      3.93 o 
  -5   2  14       14.60       -4.58      4.58 o 
  -4   2  14       95.62       46.01     45.33 o 
  -3   2  14       86.54       90.26     19.65 o 
  -2   2  14      179.46      207.52     28.81 o 
  -1   2  14       15.38       18.75      6.30 o 
   0   2  14        3.87        0.58      4.99 o 
   1   2  14        0.17        1.00      3.12 o 
  -5   3  14        1.08        0.60      7.17 o 
  -4   3  14        0.85       -4.40      6.77 o 
  -3   3  14        5.89        9.81      8.70 o 
  -2   3  14        1.09        6.89      6.72 o 
  -1   3  14        1.25        3.18      3.84 o 
   0   3  14        0.63        2.89      4.65 o 
  -5   4  14        1.28       -5.49      5.49 o 
  -4   4  14       94.78       53.20     55.09 o 
  -3   4  14       37.92       49.19     12.96 o 
  -2   4  14      104.30      104.55     17.18 o 
  -1   4  14       16.72       15.24      6.80 o 
   0   4  14        0.03       -3.88      3.88 o 
  -4   5  14        1.16        1.17      3.66 o 
  -3   5  14        0.33        6.52      5.53 o 
  -2   5  14       53.28       56.54     10.85 o 
  -1   5  14       63.68       66.49     10.62 o 
  -4   1  15        3.67       -3.01      3.11 o 
  -3   1  15        6.92        7.05      3.88 o 
  -2   1  15       13.48       12.91      6.79 o 
  -1   1  15       26.43       25.67      5.20 o 
  -5   2  15        0.67       -0.09      3.18 o 
  -4   2  15        1.21       -0.07      3.31 o 
  -3   2  15        6.36        6.30      4.46 o 
  -2   2  15       26.11       35.82      9.36 o 
  -1   2  15       30.99       28.26      7.56 o 
  -4   3  15       66.62       24.44     32.78 o 
  -3   3  15       27.03       20.06      6.92 o 
  -2   3  15        5.37        4.61      5.02 o 
  -3   4  15       11.35        9.66      4.51 o 
                                                 
